# Supplementary material for: Potentiation of B2 receptor signaling by AltB2R, a newly identified alternative protein encoded in the human bradykinin B2 receptor gene
Source: J Biol Chem. 2021 Jan 23;296:100329. doi: 10.1016/j.jbc.2021.100329 (PMC7949122; doi:10.1016/j.jbc.2021.100329)
Supplement: Supplemental Table S1 [file mmc1.xlsx]

## Sheet: Table S1 Summary
Supplemental Table 1 | Complete list of AltORFs in GPCR genes. The GPCR list was obtained by filtering UniProt's database for all reviewed human GPCRs. The human GPCR list was then used to search all predicted AltORFs from human GPCRs.

## Sheet: AltORFs in GPCR genes
Protein Accession	Protein Type	Species	Protein Length (a.a.)	Molecular Weight (kDa)	Isoelectric Point	Gene Symbol	Transcript Accession	Type	Localization	MS Score	TE Score	Domains	Orthology Across 10 Species: # | Species Names	Domains
IP_057216	AltProt	Homo sapiens	46	5.44	8.51	OR4F5	NM_001005484.1	mRNA	CDS	0	0	0	MM:65.62,BT:65.62,OA:65.62	0		3'UTR	1941	0.417869
IP_057218	AltProt	Homo sapiens	33	3.51	8.04	OR4F21	NM_001005504.1	mRNA	CDS	0	0	0	MM:84.85	0		5'UTR	1074	0.231216
IP_057423	AltProt	Homo sapiens	32	3.17	7.78	TAS1R3	NM_152228.2	mRNA	CDS	0	0	0	PT:96.88	0		CDS	1630	0.350915
IP_057425	AltProt	Homo sapiens	278	27.11	8.73	TAS1R3	XM_017002435.1	mRNA	CDS	1	0	0	MM:63.92,PT:97.94	0		Total	4645	1
IP_058181	AltProt	Homo sapiens	64	6.38	8.21	GPR153	XM_017001250.1	mRNA	CDS	0	0	0	MM:73.44,RN:74.6,PT:98.44,OA:87.04	0
IP_058182	AltProt	Homo sapiens	66	7.09	8.91	GPR153	XM_011541434.2	mRNA	CDS	0	0	1	PT:98.48	1
IP_058183	AltProt	Homo sapiens	52	5.38	8.51	GPR153	XM_017001250.1	mRNA	CDS	0	0	0	BT:82.05,PT:98.08,OA:82.05	0
IP_058184	AltProt	Homo sapiens	144	15.37	12.22	GPR153	XM_017001250.1	mRNA	CDS	0	0	0	PT:98.61	0
IP_058185	AltProt	Homo sapiens	29	3.49	9.82	GPR153	NM_207370.2	mRNA	CDS	0	0	0		0
IP_058186	AltProt	Homo sapiens	65	6.82	8.24	GPR153	XM_011541434.2	mRNA	3'UTR	0	0	0	PT:100	0
IP_058187	AltProt	Homo sapiens	63	6.87	11.19	GPR153	XM_011541434.2	mRNA	CDS	0	0	0	MM:58.73,RN:60.34,PT:100	0
IP_058189	AltProt	Homo sapiens	98	10.27	8.57	GPR153	NM_207370.2	mRNA	3'UTR	0	0	0	PT:89.41	0
IP_058190	AltProt	Homo sapiens	59	6.04	12.02	GPR153	XM_017001251.1	mRNA	5'UTR	1	1	0	MM:86.27,RN:81.48,BT:76.36,PT:96.61	0
IP_058191	AltProt	Homo sapiens	54	5.72	11.9	GPR153	XM_017001250.1	mRNA	3'UTR	0	0	0	PT:98.15	0
IP_058279	AltProt	Homo sapiens	32	3.45	8.7	TAS1R1	XM_011542206.2	mRNA	CDS	0	0	0		0
IP_058282	AltProt	Homo sapiens	57	6.45	9.5	TAS1R1	XM_011542203.2	mRNA	CDS	0	0	0	MM:76.47,RN:75,BT:83.33,PT:100,OA:80	0
IP_058283	AltProt	Homo sapiens	29	2.94	8.8	TAS1R1	NM_138697.3	mRNA	CDS	0	0	0	PT:93.1	0
IP_058285	AltProt	Homo sapiens	36	3.92	8.34	TAS1R1	XM_017002402.1	mRNA	CDS	0	0	0	PT:97.22	0
IP_058286	AltProt	Homo sapiens	61	6.29	8.21	TAS1R1	NM_138697.3	mRNA	5'UTR	0	0	2	PT:96.72	2
IP_058287	AltProt	Homo sapiens	50	5.94	10.33	TAS1R1	XM_017002403.1	mRNA	CDS	0	0	0	MM:55.1,PT:98	0
IP_058288	AltProt	Homo sapiens	73	7.6	6.48	TAS1R1	XM_017002402.1	mRNA	CDS	0	0	0	BT:67.12,PT:98.63,OA:63.01	0
IP_058497	AltProt	Homo sapiens	38	3.98	11.48	GPR157	XM_005263497.4	mRNA	3'UTR	0	0	0	PT:97.37	0
IP_058498	AltProt	Homo sapiens	216	22.94	8.85	GPR157	XM_005263497.4	mRNA	CDS	1	0	9	PT:95.57	9
IP_058500	AltProt	Homo sapiens	199	21.13	10.09	GPR157	XM_005263496.4	mRNA	CDS	1	0	3	PT:95.6	3
IP_058501	AltProt	Homo sapiens	52	5.32	8.08	GPR157	XM_005263496.4	mRNA	CDS	0	0	6	PT:75.38	6
IP_058503	AltProt	Homo sapiens	65	6.69	8.43	GPR157	NM_024980.4	mRNA	CDS	0	0	1	PT:95.38	1
IP_059745	AltProt	Homo sapiens	75	8.69	7.91	TAS1R2	NM_152232.2	mRNA	CDS	0	0	0	PT:97.33,OA:68.75	0
IP_059747	AltProt	Homo sapiens	55	5.79	8.52	TAS1R2	NM_152232.2	mRNA	CDS	0	0	2	PT:98.18	2
IP_059748	AltProt	Homo sapiens	34	3.52	10.51	TAS1R2	NM_152232.2	mRNA	CDS	0	0	5	PT:100	5
IP_059749	AltProt	Homo sapiens	82	8.66	12.07	TAS1R2	NM_152232.2	mRNA	CDS	0	0	1	PT:97.56	1
IP_059750	AltProt	Homo sapiens	81	8.12	12.13	TAS1R2	NM_152232.2	mRNA	CDS	0	0	1	PT:98.77	1
IP_059751	AltProt	Homo sapiens	64	7.16	8.91	TAS1R2	NM_152232.2	mRNA	CDS	0	0	8	BT:63.64,OA:61.82	8
IP_059752	AltProt	Homo sapiens	54	6.07	12.68	TAS1R2	NM_152232.2	mRNA	CDS	0	0	1	BT:71.7,PT:100	1
IP_059923	AltProt	Homo sapiens	54	6.15	8.56	HTR6	NM_000871.2	mRNA	3'UTR	0	0	0		0
IP_059924	AltProt	Homo sapiens	43	5.05	7.98	HTR6	NM_000871.2	mRNA	3'UTR	0	0	0		0
IP_059925	AltProt	Homo sapiens	58	6.13	13.28	HTR6	NM_000871.2	mRNA	5'UTR	0	0	0	PT:94.83	0
IP_059926	AltProt	Homo sapiens	118	12.6	8.94	HTR6	NM_000871.2	mRNA	3'UTR	0	0	0		0
IP_059927	AltProt	Homo sapiens	66	7.06	7.95	HTR6	NM_000871.2	mRNA	3'UTR	0	0	0		0
IP_059928	AltProt	Homo sapiens	46	4.6	7.58	HTR6	NM_000871.2	mRNA	CDS	1	0	0	PT:93.48	0
IP_059929	AltProt	Homo sapiens	61	6.85	8.22	HTR6	NM_000871.2	mRNA	3'UTR	0	0	4		4
IP_059931	AltProt	Homo sapiens	46	4.65	10.55	HTR6	NM_000871.2	mRNA	3'UTR	1	0	5		5
IP_060450	AltProt	Homo sapiens	55	6.03	12.06	HTR1D	NM_000864.4	mRNA	CDS	0	0	0	PT:100,OA:69.77	0
IP_060451	AltProt	Homo sapiens	36	4.07	4.65	HTR1D	NM_000864.4	mRNA	3'UTR	0	0	0	PT:100	0
IP_060452	AltProt	Homo sapiens	42	4.33	13.2	HTR1D	NM_000864.4	mRNA	CDS	0	0	0	PT:97.62	0
IP_060453	AltProt	Homo sapiens	41	4.71	4.54	HTR1D	NM_000864.4	mRNA	5'UTR	0	0	0	BT:60.98,PT:97.56,OA:65	0
IP_060571	AltProt	Homo sapiens	39	4.51	9.31	CNR2	XM_011540629.2	mRNA	3'UTR	0	0	0	PT:100	0
IP_060572	AltProt	Homo sapiens	50	5.6	9.46	CNR2	NM_001841.2	mRNA	3'UTR	1	0	0	PT:94	0
IP_060573	AltProt	Homo sapiens	32	3.6	8.56	CNR2	XM_011540629.2	mRNA	3'UTR	0	0	0	PT:100	0
IP_060574	AltProt	Homo sapiens	42	4.48	6.5	CNR2	XM_011540629.2	mRNA	3'UTR	0	0	3	PT:97.62	3
IP_060575	AltProt	Homo sapiens	40	4.63	8.81	CNR2	XM_011540629.2	mRNA	3'UTR	0	0	0	PT:100	0
IP_060576	AltProt	Homo sapiens	29	3.15	7.54	CNR2	XM_011540629.2	mRNA	3'UTR	0	0	0	PT:96.55	0
IP_060578	AltProt	Homo sapiens	30	3.45	7.72	CNR2	NM_001841.2	mRNA	CDS	0	0	0	PT:93.33	0
IP_060580	AltProt	Homo sapiens	34	4	3.92	CNR2	XM_011540629.2	mRNA	CDS	0	0	0	PT:100	0
IP_060581	AltProt	Homo sapiens	50	5.38	4.54	CNR2	XM_011540629.2	mRNA	3'UTR	0	0	0	PT:100	0
IP_060583	AltProt	Homo sapiens	29	3.2	6.18	CNR2	XM_017000261.1	mRNA	3'UTR	0	0	0	PT:100	0
IP_060584	AltProt	Homo sapiens	34	4.33	10.64	CNR2	XM_011540629.2	mRNA	3'UTR	0	0	0	PT:100	0
IP_060585	AltProt	Homo sapiens	36	4.15	10.26	CNR2	XM_011540629.2	mRNA	3'UTR	0	0	5	PT:100	5
IP_060586	AltProt	Homo sapiens	32	3.39	8.79	CNR2	XM_011540629.2	mRNA	3'UTR	1	0	0	PT:93.75	0
IP_060587	AltProt	Homo sapiens	98	10.83	6.78	CNR2	XM_011540629.2	mRNA	3'UTR	0	0	9	PT:96.97	9
IP_060588	AltProt	Homo sapiens	76	8.33	4.21	CNR2	NM_001841.2	mRNA	CDS	0	0	0	MM:58.67,PT:98.68	0
IP_061262	AltProt	Homo sapiens	99	10.67	7.44	GPR3	NM_005281.3	mRNA	3'UTR	0	0	0	PT:97.98	0
IP_061263	AltProt	Homo sapiens	68	7.36	7.78	GPR3	NM_005281.3	mRNA	CDS	0	0	6	MM:76.19,RN:79.1,PT:98.53	6
IP_061264	AltProt	Homo sapiens	29	2.93	8.52	GPR3	NM_005281.3	mRNA	CDS	0	0	6	MM:75.86,PT:100	6
IP_061265	AltProt	Homo sapiens	49	5.54	5.46	GPR3	NM_005281.3	mRNA	3'UTR	0	0	0	MM:80.77,PT:97.96	0
IP_061266	AltProt	Homo sapiens	87	9.15	8.24	GPR3	NM_005281.3	mRNA	CDS	0	0	0	BT:77.03,PT:97.7	0
IP_061412	AltProt	Homo sapiens	43	4.46	4.59	PTAFR	NM_001164723.2	mRNA	3'UTR	0	0	0		0
IP_061413	AltProt	Homo sapiens	67	7.49	9.58	PTAFR	NM_000952.4	mRNA	3'UTR	0	0	0	PT:91.04	0
IP_061414	AltProt	Homo sapiens	30	3.26	6.74	PTAFR	NM_001164722.2	mRNA	5'UTR	0	1	0	PT:96.67	0
IP_061416	AltProt	Homo sapiens	67	6.97	8.36	PTAFR	NM_001164722.2	mRNA	3'UTR	0	0	0		0
IP_061417	AltProt	Homo sapiens	48	5.03	8.34	PTAFR	NM_001164721.1	mRNA	CDS	0	0	4	MM:60,RN:62.22,PT:95.83	4
IP_061418	AltProt	Homo sapiens	45	5.04	9.75	PTAFR	NM_000952.4	mRNA	3'UTR	0	0	0		0
IP_061419	AltProt	Homo sapiens	71	7.61	8.51	PTAFR	NM_001164721.1	mRNA	3'UTR	0	0	0	PT:94.44	0
IP_061420	AltProt	Homo sapiens	77	8.3	4.61	PTAFR	NM_001164722.2	mRNA	3'UTR	0	0	0	PT:98.7	0
IP_061421	AltProt	Homo sapiens	29	3.25	4.42	PTAFR	NM_000952.4	mRNA	3'UTR	0	0	0	PT:93.1	0
IP_061422	AltProt	Homo sapiens	42	4.87	11.48	PTAFR	NM_000952.4	mRNA	3'UTR	0	0	0	PT:92.86	0
IP_061423	AltProt	Homo sapiens	32	3.52	6.5	PTAFR	NM_001164722.2	mRNA	3'UTR	0	0	0		0
IP_061424	AltProt	Homo sapiens	44	4.74	5.31	PTAFR	NM_001164721.1	mRNA	5'UTR	0	1	0	PT:80	0
IP_061425	AltProt	Homo sapiens	40	4.73	12.51	PTAFR	NM_001164723.2	mRNA	5'UTR	1	0	0		0
IP_061531	AltProt	Homo sapiens	244	25.78	10.29	OPRD1	NM_000911.3	mRNA	CDS	0	0	8	MM:73.19,PT:97.95	8
IP_061532	AltProt	Homo sapiens	47	5.12	12.28	OPRD1	NM_000911.3	mRNA	CDS	0	0	0	RN:73.91,PT:100	0
IP_061533	AltProt	Homo sapiens	30	3.19	12.98	OPRD1	NM_000911.3	mRNA	3'UTR	0	0	0	PT:96.67	0
IP_061535	AltProt	Homo sapiens	65	7.11	11.65	OPRD1	NM_000911.3	mRNA	3'UTR	0	0	0	PT:98.46	0
IP_061735	AltProt	Homo sapiens	46	4.98	8.51	HCRTR1	XM_017001105.1	mRNA	CDS	0	0	0	MM:82.61,RN:79.55,BT:82.61,PT:100,OA:82.61	0
IP_061737	AltProt	Homo sapiens	69	7.44	12.03	HCRTR1	XM_017001105.1	mRNA	CDS	0	0	0	MM:66.67,RN:68.12,BT:77.78	0
IP_061742	AltProt	Homo sapiens	68	6.64	9.1	HCRTR1	XM_017001106.1	mRNA	CDS	0	0	1	RN:79.41,BT:89.8,PT:100,OA:86.76	1
IP_061743	AltProt	Homo sapiens	67	7.22	8.52	HCRTR1	XM_017001106.1	mRNA	CDS	0	0	0	PT:100	0
IP_061744	AltProt	Homo sapiens	50	5.51	8.34	HCRTR1	XM_017001105.1	mRNA	CDS	0	0	6	BT:81.25,PT:98	6
IP_061763	AltProt	Homo sapiens	37	3.96	6.94	ADGRB2	NM_001294336.1	mRNA	CDS	0	0	0	MM:75.68,RN:75.68,BT:78.38,PT:100,OA:75.68	0
IP_061764	AltProt	Homo sapiens	44	4.72	5.57	ADGRB2	XM_017001905.1	mRNA	3'UTR	0	0	0		0
IP_061766	AltProt	Homo sapiens	82	8.2	12.85	ADGRB2	XM_011541858.2	mRNA	CDS	0	0	0	MM:73.17,RN:73.13,PT:98.78	0
IP_061767	AltProt	Homo sapiens	49	5.45	11.25	ADGRB2	XM_017001907.1	mRNA	CDS	0	0	0	PT:97.96,OA:77.78	0
IP_061769	AltProt	Homo sapiens	69	7.16	9.29	ADGRB2	XM_017001903.1	mRNA	CDS	0	0	0	MM:83.82,RN:80.88,BT:95.59,PT:98.55,OA:91.18	0
IP_061770	AltProt	Homo sapiens	83	8.74	9.03	ADGRB2	XM_011541858.2	mRNA	CDS	0	0	0	MM:75,RN:67.47,BT:81.93,PT:98.8,OA:85.54	0
IP_061771	AltProt	Homo sapiens	42	4.89	12.38	ADGRB2	XM_011541858.2	mRNA	CDS	0	0	6	MM:75.76,BT:78.57,PT:100,OA:77.14	6
IP_061772	AltProt	Homo sapiens	82	7.64	9.05	ADGRB2	XM_017001901.1	mRNA	CDS	0	0	0	MM:93.44,RN:93.44,BT:97.56,PT:100,OA:97.56	0
IP_061773	AltProt	Homo sapiens	136	15.3	11.71	ADGRB2	XM_011541849.2	mRNA	CDS	2	0	0	MM:80.68,RN:81.25,BT:81.62,PT:97.06,OA:78.68	0
IP_061774	AltProt	Homo sapiens	50	5.34	10.44	ADGRB2	XM_017001912.1	mRNA	CDS	0	0	0	MM:77.08,RN:79.17,BT:72.34,PT:100	0
IP_061776	AltProt	Homo sapiens	36	3.82	8.7	ADGRB2	XM_017001910.1	mRNA	CDS	0	0	0	MM:74.29,RN:65.71,PT:97.22,OA:88.57	0
IP_061777	AltProt	Homo sapiens	70	6.86	10.46	ADGRB2	XM_017001908.1	mRNA	CDS	0	0	0	MM:94.29,RN:94.29,BT:96.72,PT:100,OA:96.72	0
IP_066018	AltProt	Homo sapiens	40	4.32	12.63	PTGER3	NM_198717.1	mRNA	5'UTR	0	1	0	PT:97.5	0
IP_066019	AltProt	Homo sapiens	125	12.73	11.39	PTGER3	XM_011541810.2	mRNA	CDS	0	0	0	PT:100	0
IP_066020	AltProt	Homo sapiens	87	9.55	9.78	PTGER3	NM_198717.1	mRNA	CDS	0	0	0	PT:97.7	0
IP_066022	AltProt	Homo sapiens	96	10.74	10.39	PTGER3	NM_198716.1	mRNA	CDS	0	0	0	PT:97.92	0
IP_066025	AltProt	Homo sapiens	46	5.29	8.13	PTGER3	NM_198718.1	mRNA	3'UTR	0	0	0	PT:97.83	0
IP_066027	AltProt	Homo sapiens	82	8.96	7.19	PTGER3	NM_198718.1	mRNA	CDS	0	0	0	MM:66.67,PT:100	0
IP_066029	AltProt	Homo sapiens	33	3.89	8.79	PTGER3	NM_198719.1	mRNA	3'UTR	0	0	0		0
IP_066030	AltProt	Homo sapiens	97	11.14	6.49	PTGER3	NM_198719.1	mRNA	CDS	0	0	0	MM:72.13,RN:72.13,PT:94.37	0
IP_066031	AltProt	Homo sapiens	39	4.42	8.94	PTGER3	NM_198719.1	mRNA	3'UTR	0	0	0		0
IP_066032	AltProt	Homo sapiens	40	4.88	11.37	PTGER3	NM_198715.2	mRNA	3'UTR	0	0	0		0
IP_066034	AltProt	Homo sapiens	74	8.81	8.74	PTGER3	NM_198715.2	mRNA	3'UTR	0	0	4		4
IP_066035	AltProt	Homo sapiens	31	3.64	7.7	PTGER3	NM_198715.2	mRNA	3'UTR	0	0	0		0
IP_066036	AltProt	Homo sapiens	35	4.12	8.53	PTGER3	NM_198715.2	mRNA	3'UTR	0	0	7		7
IP_066037	AltProt	Homo sapiens	35	4.3	8.92	PTGER3	NM_198715.2	mRNA	3'UTR	0	0	3		3
IP_066038	AltProt	Homo sapiens	80	9.43	4.17	PTGER3	NM_198715.2	mRNA	3'UTR	0	0	0		0
IP_066039	AltProt	Homo sapiens	32	3.72	6.18	PTGER3	NM_198715.2	mRNA	3'UTR	0	0	0		0
IP_066040	AltProt	Homo sapiens	41	4.74	10.38	PTGER3	NM_198715.2	mRNA	3'UTR	0	0	0		0
IP_066041	AltProt	Homo sapiens	33	4.04	8.96	PTGER3	NM_198715.2	mRNA	3'UTR	0	0	0		0
IP_066042	AltProt	Homo sapiens	50	5.95	9.5	PTGER3	NM_198715.2	mRNA	3'UTR	1	0	0		0
IP_066043	AltProt	Homo sapiens	31	3.64	9.22	PTGER3	NM_198715.2	mRNA	3'UTR	0	0	0		0
IP_066044	AltProt	Homo sapiens	45	4.92	8.51	PTGER3	NM_198715.2	mRNA	3'UTR	0	0	4		4
IP_066045	AltProt	Homo sapiens	29	3.52	11.37	PTGER3	NM_198715.2	mRNA	3'UTR	0	0	5		5
IP_066046	AltProt	Homo sapiens	35	4.28	8.77	PTGER3	NM_198715.2	mRNA	3'UTR	0	0	6		6
IP_066047	AltProt	Homo sapiens	44	4.59	8.04	PTGER3	NM_198715.2	mRNA	CDS	0	0	0	MM:77.27,RN:77.14,PT:100	0
IP_066361	AltProt	Homo sapiens	46	5.46	10.24	PTGFR	NM_000959.3	mRNA	3'UTR	0	0	0	PT:97.83	0
IP_066362	AltProt	Homo sapiens	33	3.94	6.47	PTGFR	NM_000959.3	mRNA	3'UTR	0	0	0	PT:96.97	0
IP_066363	AltProt	Homo sapiens	83	10	9.2	PTGFR	NM_001039585.1	mRNA	3'UTR	0	0	1	PT:95.18	1
IP_066364	AltProt	Homo sapiens	40	4.89	9.79	PTGFR	NM_000959.3	mRNA	3'UTR	0	0	0	PT:95	0
IP_066365	AltProt	Homo sapiens	73	8.46	8.33	PTGFR	NM_001039585.1	mRNA	3'UTR	0	0	0	PT:95.89	0
IP_066366	AltProt	Homo sapiens	63	7.44	10.16	PTGFR	NM_001039585.1	mRNA	3'UTR	1	0	0	PT:95.24	0
IP_066368	AltProt	Homo sapiens	40	4.66	7.13	PTGFR	NM_000959.3	mRNA	3'UTR	0	0	0	PT:97.5	0
IP_066369	AltProt	Homo sapiens	33	3.71	8.24	PTGFR	XM_017001873.1	mRNA	CDS	0	0	4	MM:72.73,BT:84.85,PT:100,OA:84.85	4
IP_066370	AltProt	Homo sapiens	32	3.91	5.55	PTGFR	NM_001039585.1	mRNA	3'UTR	0	0	0	PT:96.88	0
IP_066371	AltProt	Homo sapiens	33	3.73	8.22	PTGFR	NM_001039585.1	mRNA	3'UTR	0	0	6	BT:71.43,PT:100	6
IP_066372	AltProt	Homo sapiens	34	4.06	10.91	PTGFR	NM_001039585.1	mRNA	CDS	0	0	0		0
IP_066373	AltProt	Homo sapiens	53	5.99	10.26	PTGFR	NM_000959.3	mRNA	3'UTR	0	0	0	PT:98.11	0
IP_066374	AltProt	Homo sapiens	37	4.08	5.47	PTGFR	NM_001039585.1	mRNA	3'UTR	0	0	0	PT:97.3	0
IP_066377	AltProt	Homo sapiens	35	3.8	11.93	PTGFR	NM_000959.3	mRNA	5'UTR	0	2	0	PT:100	0
IP_066394	AltProt	Homo sapiens	36	3.87	4.43	ADGRL4	NM_022159.3	mRNA	CDS	0	0	0	BT:65.71,PT:100,OA:64.71	0
IP_066395	AltProt	Homo sapiens	52	6.03	8.33	ADGRL4	NM_022159.3	mRNA	CDS	0	0	0	MM:75,PT:98.08	0
IP_066396	AltProt	Homo sapiens	35	4.17	4.59	ADGRL4	NM_022159.3	mRNA	CDS	0	0	0	BT:77.14,PT:100,OA:82.86	0
IP_066397	AltProt	Homo sapiens	56	6.4	10.71	ADGRL2	XM_017000782.1	mRNA	3'UTR	0	0	0	PT:98.21	0
IP_066400	AltProt	Homo sapiens	35	4.03	9.6	ADGRL2	XM_006710489.3	mRNA	CDS	0	0	0	MM:80,RN:85.71,BT:82.86,PT:100,OA:82.86	0
IP_066401	AltProt	Homo sapiens	39	4.36	6.18	ADGRL2	XM_006710489.3	mRNA	CDS	0	0	3	PT:100	3
IP_066402	AltProt	Homo sapiens	32	3.52	9.91	ADGRL2	XM_017000797.1	mRNA	3'UTR	0	0	0	BT:83.87,PT:100	0
IP_066402	AltProt	Homo sapiens	32	3.52	9.91	ADGRL2	XM_017000787.1	mRNA	CDS	0	0	0	BT:83.87,PT:100	0
IP_066403	AltProt	Homo sapiens	44	4.92	9.37	ADGRL2	XM_017000782.1	mRNA	CDS	0	0	0	MM:73.81,RN:69.05,BT:88.64,PT:100,OA:84.09	0
IP_066404	AltProt	Homo sapiens	58	6.61	6.51	ADGRL2	XM_017000795.1	mRNA	CDS	0	0	5	BT:84.48,PT:100,OA:84.48	5
IP_066405	AltProt	Homo sapiens	36	4.03	9.67	ADGRL2	XM_017000798.1	mRNA	3'UTR	0	0	6		6
IP_066406	AltProt	Homo sapiens	29	3.39	8.55	ADGRL2	XM_017000796.1	mRNA	3'UTR	0	0	0	PT:96.55	0
IP_066406	AltProt	Homo sapiens	29	3.39	8.55	ADGRL2	XM_017000785.1	mRNA	CDS	0	0	0	PT:96.55	0
IP_066407	AltProt	Homo sapiens	29	3.48	12.98	ADGRL2	XM_017000789.1	mRNA	CDS	0	0	0	BT:89.66,PT:100,OA:93.1	0
IP_066408	AltProt	Homo sapiens	33	3.92	11.11	ADGRL2	NM_012302.3	mRNA	3'UTR	0	0	0	BT:93.94,PT:96.97,OA:84.85	0
IP_066409	AltProt	Homo sapiens	50	5.74	5.46	ADGRL2	NM_001297705.1	mRNA	CDS	0	0	0	PT:100,OA:94	0
IP_066410	AltProt	Homo sapiens	50	5.74	6.32	ADGRL2	XM_017000795.1	mRNA	CDS	0	0	3	MM:56,BT:94,PT:98,OA:94	3
IP_066411	AltProt	Homo sapiens	33	3.79	12.53	ADGRL2	XM_005270668.2	mRNA	CDS	0	0	0	MM:71.88,RN:81.25,BT:93.94,PT:100,OA:93.94	0
IP_066412	AltProt	Homo sapiens	31	3.43	8.53	ADGRL2	XM_017000782.1	mRNA	CDS	0	0	5	MM:67.74,BT:87.1,PT:96.77,OA:83.87	5
IP_066413	AltProt	Homo sapiens	36	4.45	6.95	ADGRL2	XM_005270666.4	mRNA	CDS	0	0	0	MM:75,RN:77.78,BT:80.56,PT:100,OA:77.78	0
IP_066414	AltProt	Homo sapiens	35	4.14	8.51	ADGRL2	NM_001297706.1	mRNA	3'UTR	0	0	3	PT:97.14	3
IP_066415	AltProt	Homo sapiens	59	6.91	9.13	ADGRL2	XM_006710488.2	mRNA	3'UTR	0	0	0	PT:98.31	0
IP_066416	AltProt	Homo sapiens	30	3.38	7.42	ADGRL2	XM_017000789.1	mRNA	CDS	0	0	0	MM:80,RN:76.47,BT:73.53,PT:100,OA:83.33	0
IP_066418	AltProt	Homo sapiens	31	3.39	11.65	ADGRL2	XM_005270668.2	mRNA	5'UTR	0	0	0	PT:96.77	0
IP_066523	AltProt	Homo sapiens	29	3.2	3.85	LPAR3	NM_012152.2	mRNA	CDS	0	0	4	BT:75.86,PT:100,OA:75.86	4
IP_066525	AltProt	Homo sapiens	81	8.93	6.63	LPAR3	NM_012152.2	mRNA	CDS	0	0	0	PT:97.53	0
IP_067427	AltProt	Homo sapiens	34	3.99	5.56	GPR88	NM_022049.2	mRNA	3'UTR	0	0	0	PT:100	0
IP_067428	AltProt	Homo sapiens	53	6.33	8.49	GPR88	NM_022049.2	mRNA	3'UTR	0	0	0	RN:69.44,PT:100	0
IP_067429	AltProt	Homo sapiens	65	7.48	12.65	GPR88	NM_022049.2	mRNA	5'UTR	0	0	4	PT:98.46	4
IP_067430	AltProt	Homo sapiens	40	4.17	3.78	GPR88	NM_022049.2	mRNA	3'UTR	0	0	0	PT:97.5	0
IP_067431	AltProt	Homo sapiens	33	3.71	11.08	GPR88	NM_022049.2	mRNA	3'UTR	0	0	0	PT:100	0
IP_067432	AltProt	Homo sapiens	36	4.13	10.95	GPR88	NM_022049.2	mRNA	3'UTR	0	0	4	PT:100	4
IP_067487	AltProt	Homo sapiens	57	6.77	7.18	S1PR1	NM_001320730.1	mRNA	3'UTR	0	0	4	PT:98.25	4
IP_067488	AltProt	Homo sapiens	33	3.83	9.51	S1PR1	NM_001400.4	mRNA	3'UTR	0	0	0	PT:100	0
IP_067489	AltProt	Homo sapiens	57	6.66	8.24	S1PR1	NM_001400.4	mRNA	3'UTR	0	0	0	BT:77.14,PT:96.49,OA:64.71	0
IP_067491	AltProt	Homo sapiens	53	6.29	10.47	S1PR1	NM_001400.4	mRNA	3'UTR	0	0	0	PT:96.23	0
IP_067777	AltProt	Homo sapiens	67	7.05	10.61	CELSR2	NM_001408.2	mRNA	CDS	0	0	0	MM:78.72,RN:69.35,PT:95.52	0
IP_067778	AltProt	Homo sapiens	75	8.3	9.86	CELSR2	XM_005270580.4	mRNA	3'UTR	0	0	0	PT:97.33	0
IP_067779	AltProt	Homo sapiens	55	6.02	8.25	CELSR2	XM_005270580.4	mRNA	3'UTR	0	0	0	PT:98.18	0
IP_067780	AltProt	Homo sapiens	38	3.94	8.83	CELSR2	XM_005270580.4	mRNA	3'UTR	0	0	0	PT:100	0
IP_067781	AltProt	Homo sapiens	39	4.22	9.66	CELSR2	NM_001408.2	mRNA	3'UTR	1	0	0	PT:100	0
IP_067783	AltProt	Homo sapiens	90	10.04	11.95	CELSR2	NM_001408.2	mRNA	CDS	0	0	0	MM:67.86,RN:71.6,BT:70.24,PT:97.14,OA:72.62	0
IP_067784	AltProt	Homo sapiens	45	4.54	9.04	CELSR2	XM_005270580.4	mRNA	CDS	0	0	2	MM:75.56,RN:75.56,BT:75,PT:97.78,OA:75	2
IP_067785	AltProt	Homo sapiens	98	10.91	8.39	CELSR2	NM_001408.2	mRNA	CDS	0	0	0	BT:75,PT:100,OA:78.57	0
IP_067786	AltProt	Homo sapiens	32	3.18	8.53	CELSR2	NM_001408.2	mRNA	CDS	0	0	0	RN:81.25,BT:84.38,PT:100,OA:81.25	0
IP_067787	AltProt	Homo sapiens	34	3.78	8.55	CELSR2	XM_005270580.4	mRNA	CDS	0	0	0	MM:78.79,RN:81.82,PT:100	0
IP_067788	AltProt	Homo sapiens	29	3.31	12.51	CELSR2	XM_005270580.4	mRNA	CDS	0	0	1	PT:96.55	1
IP_067789	AltProt	Homo sapiens	36	4.09	7.12	CELSR2	NM_001408.2	mRNA	3'UTR	0	0	4	MM:73.68,PT:94.44	4
IP_067790	AltProt	Homo sapiens	53	5.44	9.92	CELSR2	NM_001408.2	mRNA	CDS	0	0	9	PT:98.11	9
IP_067791	AltProt	Homo sapiens	60	6.62	10.42	CELSR2	NM_001408.2	mRNA	CDS	0	0	1	MM:64.62,PT:100	1
IP_067792	AltProt	Homo sapiens	44	4.8	7.35	CELSR2	NM_001408.2	mRNA	CDS	0	0	0	MM:72.73,RN:59.09,BT:67.5,PT:100,OA:70	0
IP_067793	AltProt	Homo sapiens	67	7.59	12.9	CELSR2	NM_001408.2	mRNA	CDS	0	0	6	MM:76.12,RN:80.33,BT:83.58,PT:98.51,OA:83.58	6
IP_067794	AltProt	Homo sapiens	43	4.67	7.36	CELSR2	NM_001408.2	mRNA	CDS	0	0	2	RN:82.14,PT:100,OA:76.74	2
IP_067795	AltProt	Homo sapiens	60	5.9	9.91	CELSR2	XM_005270580.4	mRNA	CDS	0	0	0	PT:98.33	0
IP_067796	AltProt	Homo sapiens	65	7.09	12.41	CELSR2	XM_005270580.4	mRNA	CDS	0	0	6	MM:66.67,RN:76.92,BT:76.92,PT:100,OA:75	6
IP_067797	AltProt	Homo sapiens	54	5.87	11.48	CELSR2	XM_005270580.4	mRNA	CDS	0	0	6	MM:59.57,RN:59.62,PT:100	6
IP_067798	AltProt	Homo sapiens	62	6.87	10.45	CELSR2	XM_005270580.4	mRNA	CDS	0	0	0	RN:67.39,BT:77.42,PT:100,OA:81.67	0
IP_067799	AltProt	Homo sapiens	68	7.11	11.84	CELSR2	NM_001408.2	mRNA	CDS	1	0	1	RN:74.24,BT:69.81,PT:100,OA:73.58	1
IP_067800	AltProt	Homo sapiens	120	12	11.88	CELSR2	XM_005270580.4	mRNA	CDS	0	0	0	DR:44.83,MM:79.01,RN:85.19,DM:44.44,BT:84.17,PT:100,OA:80	0
IP_067801	AltProt	Homo sapiens	81	8.71	8.29	CELSR2	XM_005270580.4	mRNA	3'UTR	0	0	6	PT:100	6
IP_067802	AltProt	Homo sapiens	72	8.06	11.01	CELSR2	XM_005270580.4	mRNA	CDS	0	0	0		0
IP_067920	AltProt	Homo sapiens	122	12.6	7.32	GPR61	XM_017002438.1	mRNA	5'UTR	0	0	0	MM:77.05,RN:74.59,BT:83.19,PT:98.36,OA:83.61	0
IP_067922	AltProt	Homo sapiens	29	2.79	4.19	GPR61	XM_017002438.1	mRNA	CDS	0	0	0		0
IP_067923	AltProt	Homo sapiens	30	3.56	5.61	GPR61	NM_031936.4	mRNA	5'UTR	0	0	0	PT:100	0
IP_068239	AltProt	Homo sapiens	91	10.21	6.67	ADORA3	NM_001302678.1	mRNA	5'UTR	0	0	0	PT:100	0
IP_068240	AltProt	Homo sapiens	99	11.06	8.5	ADORA3	NM_001302679.1	mRNA	5'UTR	0	0	1	PT:96.97	1
IP_068245	AltProt	Homo sapiens	39	4.21	8.83	ADORA3	NM_001302678.1	mRNA	3'UTR	2	0	0	PT:94.29	0
IP_068246	AltProt	Homo sapiens	54	6.05	7.98	ADORA3	NM_001302678.1	mRNA	3'UTR	0	0	7	MM:68.57,BT:74.07,PT:100,OA:70.37	7
IP_068246	AltProt	Homo sapiens	54	6.05	7.98	ADORA3	NM_001302679.1	mRNA	CDS	0	0	7	MM:68.57,BT:74.07,PT:100,OA:70.37	7
IP_068247	AltProt	Homo sapiens	71	7.89	7.01	ADORA3	NM_001302678.1	mRNA	3'UTR	0	0	0	BT:71.43,PT:100,OA:71.43	0
IP_068247	AltProt	Homo sapiens	71	7.89	7.01	ADORA3	NM_001302679.1	mRNA	5'UTR	0	0	0	BT:71.43,PT:100,OA:71.43	0
IP_068247	AltProt	Homo sapiens	71	7.89	7.01	ADORA3	NM_000677.3	mRNA	CDS	0	0	0	BT:71.43,PT:100,OA:71.43	0
IP_068248	AltProt	Homo sapiens	51	5.9	7.86	ADORA3	NM_001302679.1	mRNA	3'UTR	0	0	0		0
IP_071675	AltProt	Homo sapiens	29	3.34	7.24	RXFP4	NM_181885.2	mRNA	5'UTR	0	0	0	PT:100	0
IP_072329	AltProt	Homo sapiens	57	6.05	8.06	OR10T2	NM_001004475.1	mRNA	CDS	0	0	7	PT:100	7
IP_072331	AltProt	Homo sapiens	42	4.66	9.15	OR10K2	NM_001004476.1	mRNA	CDS	0	0	4	PT:100	4
IP_072332	AltProt	Homo sapiens	82	9.16	9.23	OR10K2	NM_001004476.1	mRNA	CDS	0	0	0	BT:75,PT:96.34,OA:68.75	0
IP_072334	AltProt	Homo sapiens	102	11.6	8.09	OR10K1	NM_001004473.1	mRNA	CDS	0	0	0	BT:73.08,PT:97.06,OA:70.31	0
IP_072336	AltProt	Homo sapiens	75	8.3	9	OR10R2	NM_001004472.1	mRNA	CDS	0	0	0	BT:79.37,PT:98.67,OA:77.03	0
IP_072338	AltProt	Homo sapiens	33	3.72	8.53	OR6Y1	NM_001005189.1	mRNA	CDS	0	0	0	MM:72.73,PT:100,OA:69.7	0
IP_072339	AltProt	Homo sapiens	54	6.33	12.98	OR6Y1	NM_001005189.1	mRNA	CDS	0	0	6	PT:98.15	6
IP_072341	AltProt	Homo sapiens	29	3.4	10.53	OR6P1	NM_001160325.1	mRNA	CDS	0	0	5	PT:100	5
IP_072342	AltProt	Homo sapiens	37	3.82	3.75	OR6P1	NM_001160325.1	mRNA	CDS	0	0	4	PT:97.3	4
IP_072343	AltProt	Homo sapiens	33	3.42	8.25	OR6P1	NM_001160325.1	mRNA	CDS	0	0	0	BT:81.82,PT:96.97,OA:78.79	0
IP_072344	AltProt	Homo sapiens	53	5.91	7.35	OR6P1	NM_001160325.1	mRNA	CDS	0	0	4	MM:64.71,BT:67.31,PT:96.23,OA:65.38	4
IP_072345	AltProt	Homo sapiens	41	4.43	8.26	OR6P1	NM_001160325.1	mRNA	CDS	0	0	0	PT:97.56	0
IP_072347	AltProt	Homo sapiens	31	3.37	12.8	OR10X1	NM_001004477.1	mRNA	CDS	0	0	5		5
IP_072348	AltProt	Homo sapiens	45	5.2	7.08	OR10X1	NM_001004477.1	mRNA	CDS	0	0	0	RN:70.97,PT:97.78	0
IP_072350	AltProt	Homo sapiens	42	4.75	7.52	OR10Z1	NM_001004478.1	mRNA	CDS	0	0	0	PT:95.12,OA:75	0
IP_072370	AltProt	Homo sapiens	32	3.78	6.49	OR6K2	NM_001005279.1	mRNA	CDS	0	0	0	PT:96.88	0
IP_072374	AltProt	Homo sapiens	31	3.56	12.32	OR6N1	XM_017000325.1	mRNA	CDS	0	0	1	PT:100	1
IP_072375	AltProt	Homo sapiens	44	4.77	8.7	OR6N1	XM_017000327.1	mRNA	CDS	0	0	0	BT:79.07,PT:97.67,OA:83.72	0
IP_072377	AltProt	Homo sapiens	112	12.61	7.93	OR6N2	NM_001005278.1	mRNA	CDS	0	0	0	MM:34.15,RN:35.37,BT:38.95,PT:99.11	0
IP_072421	AltProt	Homo sapiens	41	4.56	7.26	ACKR1	NM_002036.3	mRNA	CDS	0	0	0	PT:93.33	0
IP_072422	AltProt	Homo sapiens	30	3.58	3.93	ACKR1	NM_001122951.2	mRNA	CDS	0	0	0	BT:79.31,PT:100,OA:75	0
IP_072423	AltProt	Homo sapiens	49	5.33	8.57	ACKR1	NM_002036.3	mRNA	5'UTR	0	0	0	PT:100	0
IP_072424	AltProt	Homo sapiens	212	22.82	7.56	ACKR1	NM_002036.3	mRNA	5'UTR	0	0	0	PT:98.58	0
IP_072425	AltProt	Homo sapiens	47	4.54	8.54	ACKR1	NM_001122951.2	mRNA	CDS	0	0	0	BT:66.67,PT:100	0
IP_072426	AltProt	Homo sapiens	43	4.92	10.45	ACKR1	NM_002036.3	mRNA	5'UTR	0	0	0	PT:100,OA:65.12	0
IP_072428	AltProt	Homo sapiens	31	3.48	12.25	ACKR1	NM_002036.3	mRNA	5'UTR	0	0	0	PT:93.55	0
IP_072434	AltProt	Homo sapiens	42	4.56	12.98	OR10J3	NM_001004467.1	mRNA	CDS	0	0	0	PT:97.62	0
IP_072436	AltProt	Homo sapiens	55	6.03	12.68	OR10J1	NM_012351.2	mRNA	CDS	0	0	0	MM:63.27,RN:71.15,PT:100,OA:85.29	0
IP_072441	AltProt	Homo sapiens	50	5.41	12.98	OR10J5	NM_001004469.1	mRNA	CDS	0	0	0	MM:69.57,RN:64,PT:97.73,OA:76.47	0
IP_072442	AltProt	Homo sapiens	38	4.34	6.77	OR10J5	NM_001004469.1	mRNA	CDS	0	0	0	PT:97.37	0
IP_073616	AltProt	Homo sapiens	59	6.31	4.36	GPR161	XM_011509378.1	mRNA	3'UTR	0	0	3		3
IP_073617	AltProt	Homo sapiens	44	4.88	8.78	GPR161	XM_017000858.1	mRNA	3'UTR	0	0	0		0
IP_073618	AltProt	Homo sapiens	32	3.41	9.45	GPR161	XM_005245055.2	mRNA	3'UTR	0	0	0	PT:81.82	0
IP_073619	AltProt	Homo sapiens	34	3.66	7.35	GPR161	XM_011509376.2	mRNA	3'UTR	0	0	0		0
IP_073620	AltProt	Homo sapiens	114	11.97	12.93	GPR161	NM_001267611.1	mRNA	CDS	0	0	0	MM:74.63,RN:71.64,BT:75.22,PT:99.12,OA:76.11	0
IP_073621	AltProt	Homo sapiens	37	4.06	8.52	GPR161	NM_153832.2	mRNA	3'UTR	0	0	0		0
IP_073622	AltProt	Homo sapiens	39	4.64	8.77	GPR161	XM_017000859.1	mRNA	3'UTR	0	0	5		5
IP_073623	AltProt	Homo sapiens	29	3.21	11.65	GPR161	XM_006711253.2	mRNA	3'UTR	0	0	0		0
IP_073624	AltProt	Homo sapiens	81	8.52	8.96	GPR161	XM_005245057.4	mRNA	CDS	0	0	0	BT:74.07,PT:98.77,OA:75.31	0
IP_073625	AltProt	Homo sapiens	36	4.12	10.15	GPR161	XM_011509378.1	mRNA	3'UTR	0	0	0		0
IP_073626	AltProt	Homo sapiens	98	10.9	6.87	GPR161	NM_001267613.1	mRNA	CDS	1	0	0	MM:71.25,PT:98.98	0
IP_073627	AltProt	Homo sapiens	117	12.63	7.18	GPR161	XM_011509370.1	mRNA	CDS	0	0	6	PT:99.15	6
IP_073628	AltProt	Homo sapiens	35	4.24	11.79	GPR161	XM_011509377.1	mRNA	5'UTR	0	0	0	PT:100	0
IP_073629	AltProt	Homo sapiens	49	5.97	9.27	GPR161	XM_005245056.2	mRNA	3'UTR	0	0	0		0
IP_073630	AltProt	Homo sapiens	167	18.62	8.65	GPR161	XM_011509371.2	mRNA	3'UTR	0	0	0		0
IP_073631	AltProt	Homo sapiens	79	8.69	7.18	GPR161	XM_011509370.1	mRNA	CDS	0	1	5	MM:69.62,RN:75.95,BT:70.89,PT:97.47,OA:82.61	5
IP_073632	AltProt	Homo sapiens	44	5.11	10.13	GPR161	XM_011509372.1	mRNA	3'UTR	0	0	0		0
IP_073633	AltProt	Homo sapiens	38	4.5	10.04	GPR161	NM_001267610.1	mRNA	3'UTR	0	0	0		0
IP_073634	AltProt	Homo sapiens	38	4.49	10.38	GPR161	XM_011509377.1	mRNA	3'UTR	0	0	0		0
IP_073635	AltProt	Homo sapiens	67	7.65	6.76	GPR161	NM_001267610.1	mRNA	3'UTR	0	0	4		4
IP_073636	AltProt	Homo sapiens	34	3.85	8.52	GPR161	NM_153832.2	mRNA	3'UTR	0	0	5		5
IP_073637	AltProt	Homo sapiens	60	6.74	8.54	GPR161	NM_001267610.1	mRNA	5'UTR	0	0	0	PT:91.8	0
IP_073638	AltProt	Homo sapiens	29	3.68	7.62	GPR161	NM_001267609.1	mRNA	3'UTR	0	0	0		0
IP_073640	AltProt	Homo sapiens	72	8.06	8.74	GPR161	XM_017000862.1	mRNA	3'UTR	0	0	0		0
IP_073641	AltProt	Homo sapiens	37	4.3	7.7	GPR161	XM_011509371.2	mRNA	3'UTR	0	0	0		0
IP_073642	AltProt	Homo sapiens	40	4.52	4.49	GPR161	XM_011509370.1	mRNA	3'UTR	0	0	0		0
IP_073643	AltProt	Homo sapiens	30	3.24	4.36	GPR161	NM_001267610.1	mRNA	3'UTR	0	0	5		5
IP_073644	AltProt	Homo sapiens	37	4.37	8.78	GPR161	XM_011509375.2	mRNA	3'UTR	0	0	0		0
IP_073651	AltProt	Homo sapiens	45	4.86	12.51	GPR161	XM_005245057.4	mRNA	5'UTR	1	0	0		0
IP_073655	AltProt	Homo sapiens	49	5.43	7.51	GPR161	XM_006711251.1	mRNA	5'UTR	0	0	0	MM:80.65,PT:84.85,OA:72.22	0
IP_073656	AltProt	Homo sapiens	34	3.71	6.49	GPR161	XM_005245057.4	mRNA	5'UTR	0	0	0	MM:85.71,PT:96.43,OA:79.31	0
IP_074161	AltProt	Homo sapiens	37	4.48	10.02	GPR52	NM_005684.4	mRNA	3'UTR	0	0	0	PT:100	0
IP_074162	AltProt	Homo sapiens	51	5.57	11.68	GPR52	NM_005684.4	mRNA	CDS	0	0	4	MM:90.2,PT:98.04	4
IP_074163	AltProt	Homo sapiens	30	3.4	7.18	GPR52	NM_005684.4	mRNA	CDS	0	0	0	MM:73.33,RN:73.33,BT:76.67,PT:100,OA:73.33	0
IP_074165	AltProt	Homo sapiens	57	6.57	4.53	GPR52	NM_005684.4	mRNA	CDS	0	0	3	MM:89.47,RN:83.78,BT:89.29,PT:100,OA:85.71	3
IP_074166	AltProt	Homo sapiens	78	8.97	4.26	GPR52	NM_005684.4	mRNA	CDS	0	0	0	BT:68.09,PT:98.72,OA:70.21	0
IP_074167	AltProt	Homo sapiens	47	5.57	7.73	GPR52	NM_005684.4	mRNA	CDS	0	0	4	MM:87.23,BT:89.36,PT:97.87,OA:89.36	4
IP_075919	AltProt	Homo sapiens	106	10.62	8.53	GPR37L1	NM_004767.3	mRNA	CDS	0	0	0	PT:99.06	0
IP_075920	AltProt	Homo sapiens	34	3.7	6.18	GPR37L1	NM_004767.3	mRNA	3'UTR	0	0	0		0
IP_075921	AltProt	Homo sapiens	30	3.54	8.52	GPR37L1	NM_004767.3	mRNA	CDS	0	0	2	RN:70,PT:100	2
IP_075922	AltProt	Homo sapiens	52	5.64	12.37	GPR37L1	NM_004767.3	mRNA	CDS	0	0	2	RN:65.12,PT:96.15	2
IP_075923	AltProt	Homo sapiens	68	7.53	7.18	GPR37L1	NM_004767.3	mRNA	CDS	0	0	0		0
IP_075924	AltProt	Homo sapiens	189	20.86	5.58	GPR37L1	XM_011510158.2	mRNA	3'UTR	0	0	6	PT:98.33	6
IP_075949	AltProt	Homo sapiens	36	4.23	11.6	LGR6	XM_011509843.2	mRNA	3'UTR	0	0	0	PT:97.22	0
IP_075950	AltProt	Homo sapiens	109	11.71	10.36	LGR6	XM_017001997.1	mRNA	CDS	0	0	0	MM:75,RN:76.79,BT:73.77,PT:99.08	0
IP_075951	AltProt	Homo sapiens	43	4.8	12.87	LGR6	NM_001017403.1	mRNA	CDS	0	0	0	PT:97.67	0
IP_075953	AltProt	Homo sapiens	45	4.8	12.5	LGR6	XM_011509846.2	mRNA	5'UTR	0	0	0	MM:71.11,RN:80	0
IP_075953	AltProt	Homo sapiens	45	4.8	12.5	LGR6	XM_017001996.1	mRNA	CDS	0	0	0	MM:71.11,RN:80	0
IP_076124	AltProt	Homo sapiens	67	7.15	12.8	ADORA1	XM_017000342.1	mRNA	CDS	0	0	3	PT:98.51	3
IP_076125	AltProt	Homo sapiens	59	5.92	4.12	ADORA1	XM_005244901.1	mRNA	3'UTR	0	0	0	PT:98.31	0
IP_076126	AltProt	Homo sapiens	112	11.62	9	ADORA1	NM_000674.2	mRNA	5'UTR	0	1	0	MM:68.33,RN:73.33,BT:82.19,PT:100,OA:79.45	0
IP_076127	AltProt	Homo sapiens	47	4.76	8.49	ADORA1	XM_005244902.4	mRNA	3'UTR	0	0	0	PT:100	0
IP_076130	AltProt	Homo sapiens	74	8.24	12.2	ADORA1	XM_005244901.1	mRNA	5'UTR	0	0	0	MM:76.67,RN:75,BT:79.45,PT:98.63,OA:75.71	0
IP_076131	AltProt	Homo sapiens	89	8.88	9.36	ADORA1	NM_001048230.1	mRNA	3'UTR	0	0	0	PT:100	0
IP_076132	AltProt	Homo sapiens	34	3.8	8.34	ADORA1	NM_001048230.1	mRNA	3'UTR	0	0	0	PT:94.12	0
IP_076134	AltProt	Homo sapiens	77	8.74	12.63	ADORA1	NM_001048230.1	mRNA	CDS	0	0	0	MM:76.56,RN:75,BT:79.22,PT:98.7,OA:75.71	0
IP_076135	AltProt	Homo sapiens	61	6.3	9.13	ADORA1	XM_017000342.1	mRNA	5'UTR	0	0	0	MM:68.33,RN:73.33,BT:81.97,PT:100,OA:78.69	0
IP_076762	AltProt	Homo sapiens	49	5.64	9.01	AVPR1B	NM_000707.3	mRNA	CDS	1	0	0	PT:100,OA:80.65	0
IP_076763	AltProt	Homo sapiens	45	4.58	11.04	AVPR1B	NM_000707.3	mRNA	CDS	0	0	0	PT:97.78	0
IP_076764	AltProt	Homo sapiens	71	7.13	8.8	AVPR1B	NM_000707.3	mRNA	CDS	0	0	8	MM:82.93,RN:78.05,BT:71.83,PT:100	8
IP_076765	AltProt	Homo sapiens	35	3.69	12.69	AVPR1B	NM_000707.3	mRNA	3'UTR	0	0	0		0
IP_079449	AltProt	Homo sapiens	59	6.71	11.51	CHRM3	XM_011544044.2	mRNA	3'UTR	0	0	6		6
IP_079450	AltProt	Homo sapiens	123	13.66	12.51	CHRM3	XM_011544041.2	mRNA	CDS	2	0	0	MM:65.22,RN:60,BT:79.12,PT:99.19,OA:78.05	0
IP_079451	AltProt	Homo sapiens	30	3.29	7.62	CHRM3	XM_011544044.2	mRNA	3'UTR	0	0	0	PT:100	0
IP_079452	AltProt	Homo sapiens	62	7.6	8.63	CHRM3	XM_017000155.1	mRNA	3'UTR	0	0	0	PT:84.38	0
IP_079453	AltProt	Homo sapiens	45	5.21	8.56	CHRM3	XM_017000161.1	mRNA	3'UTR	0	0	0	PT:95.56	0
IP_079454	AltProt	Homo sapiens	53	5.91	10.17	CHRM3	XM_011544046.2	mRNA	CDS	0	0	1	MM:67.92,RN:77.08,BT:73.58,PT:98.11,OA:75.47	1
IP_079455	AltProt	Homo sapiens	32	3.56	4.11	CHRM3	XM_017000159.1	mRNA	3'UTR	0	0	3	PT:96.88	3
IP_079456	AltProt	Homo sapiens	45	4.75	6.23	CHRM3	XM_011544046.2	mRNA	3'UTR	0	0	0	PT:97.78	0
IP_079457	AltProt	Homo sapiens	40	4.41	9.37	CHRM3	XM_011544044.2	mRNA	3'UTR	0	0	0	PT:100	0
IP_079458	AltProt	Homo sapiens	48	5.22	4.48	CHRM3	XM_017000152.1	mRNA	CDS	0	0	0	PT:100	0
IP_079459	AltProt	Homo sapiens	58	6.45	8.16	CHRM3	XM_011544047.2	mRNA	3'UTR	0	0	0		0
IP_079460	AltProt	Homo sapiens	42	4.6	9.26	CHRM3	XM_011544041.2	mRNA	3'UTR	0	0	0	PT:97.62	0
IP_079461	AltProt	Homo sapiens	37	4.23	8.2	CHRM3	XM_011544046.2	mRNA	3'UTR	0	0	6	PT:94.59	6
IP_079462	AltProt	Homo sapiens	34	4.01	6.48	CHRM3	XM_017000153.1	mRNA	3'UTR	0	0	0	PT:100	0
IP_079463	AltProt	Homo sapiens	37	4.18	3.85	CHRM3	XM_017000152.1	mRNA	3'UTR	0	0	0	PT:100	0
IP_079465	AltProt	Homo sapiens	41	4.38	6.95	CHRM3	XM_011544047.2	mRNA	3'UTR	0	0	6		6
IP_079466	AltProt	Homo sapiens	38	4.06	3.87	CHRM3	XM_017000158.1	mRNA	3'UTR	0	0	0		0
IP_079467	AltProt	Homo sapiens	33	3.85	8.72	CHRM3	XM_017000156.1	mRNA	3'UTR	0	0	0	PT:100,OA:73.33	0
IP_079468	AltProt	Homo sapiens	52	6.37	10.11	CHRM3	XM_017000161.1	mRNA	3'UTR	0	0	0	PT:98.08,OA:62.5	0
IP_079469	AltProt	Homo sapiens	63	6.97	10.07	CHRM3	XM_017000161.1	mRNA	3'UTR	1	0	5	PT:100	5
IP_079470	AltProt	Homo sapiens	65	7.71	9.3	CHRM3	XM_017000163.1	mRNA	3'UTR	0	0	0	PT:92.5	0
IP_079471	AltProt	Homo sapiens	73	7.89	9	CHRM3	XM_011544046.2	mRNA	5'UTR	0	0	1	PT:98.63	1
IP_079472	AltProt	Homo sapiens	61	6.56	8.24	CHRM3	NM_000740.2	mRNA	5'UTR	0	0	5	PT:96.72	5
IP_079473	AltProt	Homo sapiens	71	7.72	9.66	CHRM3	NM_000740.2	mRNA	5'UTR	0	0	0	PT:70.21	0
IP_079536	AltProt	Homo sapiens	74	8.25	7.89	OPN3	NM_014322.2	mRNA	CDS	0	0	0	MM:68.33,RN:71.67,PT:100	0
IP_079537	AltProt	Homo sapiens	124	14.25	8.88	OPN3	NM_014322.2	mRNA	3'UTR	2	0	0	RN:29.13,PT:96.77	0
IP_079539	AltProt	Homo sapiens	75	8.59	9.35	OPN3	NM_014322.2	mRNA	3'UTR	0	0	4	PT:98.67	4
IP_079894	AltProt	Homo sapiens	38	4.68	11.19	VN1R5	NM_173858.1	mRNA	CDS	0	0	5		5
IP_079895	AltProt	Homo sapiens	37	4.07	6.48	VN1R5	NM_173858.1	mRNA	CDS	0	0	0		0
IP_079937	AltProt	Homo sapiens	50	5.64	7.91	OR2B11	NM_001004492.1	mRNA	CDS	0	0	7	BT:72,PT:100	7
IP_079938	AltProt	Homo sapiens	127	13.87	8.34	OR2B11	NM_001004492.1	mRNA	CDS	0	0	0	MM:47.78,BT:70.64,PT:98.43,OA:36.25	0
IP_079939	AltProt	Homo sapiens	71	7.36	12.28	OR2B11	NM_001004492.1	mRNA	CDS	0	0	0		0
IP_079941	AltProt	Homo sapiens	104	11.61	10.01	OR2W5	NM_001004698.2	mRNA	CDS	0	0	14	MM:60.61,RN:51.22,BT:79.55,PT:98.73,OA:71.43	14
IP_079962	AltProt	Homo sapiens	31	3.48	8.53	OR2C3	NM_198074.4	mRNA	CDS	0	0	6	PT:96.77	6
IP_079963	AltProt	Homo sapiens	36	4.24	12.87	OR2C3	NM_198074.4	mRNA	3'UTR	0	0	0		0
IP_079964	AltProt	Homo sapiens	29	3.24	7.26	OR2C3	NM_198074.4	mRNA	CDS	0	0	0	BT:75.86,PT:96.55	0
IP_079965	AltProt	Homo sapiens	50	5.19	6.48	OR2C3	NM_198074.4	mRNA	CDS	0	0	0	PT:100	0
IP_079966	AltProt	Homo sapiens	48	5.33	5.65	OR2C3	NM_198074.4	mRNA	3'UTR	0	0	0		0
IP_079967	AltProt	Homo sapiens	57	6.4	7.66	OR2C3	NM_198074.4	mRNA	3'UTR	0	0	5	PT:98	5
IP_079968	AltProt	Homo sapiens	100	11.22	7.08	OR2C3	NM_198074.4	mRNA	5'UTR	0	0	0	PT:94	0
IP_079969	AltProt	Homo sapiens	224	23.32	9.93	OR2C3	NM_198074.4	mRNA	3'UTR	0	0	8	PT:96.91	8
IP_079971	AltProt	Homo sapiens	38	4.35	5.55	OR2C3	NM_198074.4	mRNA	3'UTR	0	0	6	PT:97.37	6
IP_079972	AltProt	Homo sapiens	39	4.71	8.77	OR2C3	NM_198074.4	mRNA	5'UTR	0	0	0	PT:100	0
IP_079974	AltProt	Homo sapiens	29	3.16	6.18	OR2G2	NM_001001915.1	mRNA	CDS	0	0	0	BT:82.76,PT:96.55,OA:82.76	0
IP_079975	AltProt	Homo sapiens	46	4.87	8.31	OR2G2	NM_001001915.1	mRNA	CDS	0	0	0	MM:40,PT:100	0
IP_079977	AltProt	Homo sapiens	62	7.11	7.95	OR2G3	NM_001001914.1	mRNA	CDS	0	0	4	BT:68.09,PT:100,OA:68.09	4
IP_079979	AltProt	Homo sapiens	42	4.8	7.25	OR13G1	NM_001005487.1	mRNA	CDS	0	0	3	MM:69.05,PT:97.62,OA:73.81	3
IP_079981	AltProt	Homo sapiens	52	5.4	10.78	OR6F1	NM_001005286.1	mRNA	CDS	0	0	0	BT:71.11,PT:98.08,OA:68.89	0
IP_079982	AltProt	Homo sapiens	83	9.58	7.65	OR6F1	NM_001005286.1	mRNA	CDS	0	0	0	MM:44.64,PT:96.39	0
IP_079985	AltProt	Homo sapiens	41	4.75	9.5	OR14A16	NM_001001966.1	mRNA	CDS	0	0	3	PT:92.86	3
IP_079988	AltProt	Homo sapiens	41	4.22	7.26	OR11L1	NM_001001959.1	mRNA	CDS	0	0	0	PT:95.12	0
IP_079989	AltProt	Homo sapiens	98	10.48	8.54	OR11L1	NM_001001959.1	mRNA	CDS	0	0	0	PT:95.92	0
IP_080011	AltProt	Homo sapiens	48	5.43	5.96	OR2W3	NM_001001957.2	mRNA	CDS	0	0	5	BT:75,PT:95.83	5
IP_080012	AltProt	Homo sapiens	45	4.72	4.63	OR2W3	NM_001001957.2	mRNA	CDS	0	0	0		0
IP_080013	AltProt	Homo sapiens	30	3.4	4.37	OR2W3	NM_001001957.2	mRNA	CDS	0	0	0	PT:100,OA:66.67	0
IP_080014	AltProt	Homo sapiens	42	4.93	8.24	OR2T8	XM_017001172.1	mRNA	CDS	0	0	5	BT:81.48,PT:100,OA:74.07	5
IP_080017	AltProt	Homo sapiens	82	9.85	9.79	OR2L13	XM_011544169.2	mRNA	5'UTR	0	0	0	PT:98.78	0
IP_080018	AltProt	Homo sapiens	40	4.25	9.84	OR2L13	XM_011544169.2	mRNA	CDS	0	0	5	MM:63.89,BT:77.5,PT:100,OA:77.5	5
IP_080020	AltProt	Homo sapiens	40	4.5	7.26	OR2L8	NM_001001963.1	mRNA	CDS	0	0	0	RN:65,BT:76.92,PT:100,OA:75.86	0
IP_080021	AltProt	Homo sapiens	30	3.4	3.75	OR2L8	NM_001001963.1	mRNA	CDS	0	0	3	PT:100	3
IP_080022	AltProt	Homo sapiens	75	8.49	7.23	OR2L8	NM_001001963.1	mRNA	CDS	0	0	0	BT:70.42,PT:97.33,OA:72	0
IP_080024	AltProt	Homo sapiens	33	3.88	9.33	OR2AK2	NM_001004491.1	mRNA	CDS	0	0	0	PT:100	0
IP_080025	AltProt	Homo sapiens	46	5.31	8.5	OR2AK2	NM_001004491.1	mRNA	CDS	0	0	0	MM:76.92,RN:72.22,PT:97.83	0
IP_080027	AltProt	Homo sapiens	29	2.97	11.65	OR2L5	NM_001258284.1	mRNA	CDS	0	0	0	RN:68.97,PT:93.1	0
IP_080030	AltProt	Homo sapiens	40	4.57	7.26	OR2L2	XM_011544158.2	mRNA	CDS	0	0	0	RN:65,BT:72.41,PT:97.5,OA:68.97	0
IP_080031	AltProt	Homo sapiens	29	3	11.48	OR2L2	XM_011544158.2	mRNA	CDS	0	0	5	MM:68.97,RN:75.86,BT:72.41,PT:93.1	5
IP_080032	AltProt	Homo sapiens	41	4.83	8.24	OR2L2	NM_001004686.2	mRNA	5'UTR	0	0	0	PT:97.56	0
IP_080034	AltProt	Homo sapiens	30	3.4	6.02	OR2L3	NM_001004687.1	mRNA	CDS	0	0	3	PT:96.67	3
IP_080035	AltProt	Homo sapiens	40	4.52	7.26	OR2L3	NM_001004687.1	mRNA	CDS	0	0	0	RN:62.5,BT:76,PT:95,OA:75	0
IP_080036	AltProt	Homo sapiens	75	8.42	7.23	OR2L3	NM_001004687.1	mRNA	CDS	0	0	0	BT:69.01,PT:98.67,OA:68	0
IP_080038	AltProt	Homo sapiens	67	7.84	4.7	OR2M5	NM_001004690.1	mRNA	CDS	0	0	1	BT:65.67,PT:98.51,OA:65.67	1
IP_080040	AltProt	Homo sapiens	67	8.04	7.83	OR2M2	NM_001004688.1	mRNA	CDS	0	0	0	BT:62.69,PT:97.01,OA:65.67	0
IP_080041	AltProt	Homo sapiens	108	12.17	7.91	OR2M2	NM_001004688.1	mRNA	CDS	0	0	0		0
IP_080043	AltProt	Homo sapiens	67	7.93	6.47	OR2M3	NM_001004689.1	mRNA	CDS	0	0	0	BT:64.18,PT:97.01,OA:64.18	0
IP_080045	AltProt	Homo sapiens	32	3.71	3.85	OR2M4	NM_017504.1	mRNA	CDS	0	0	4	BT:74.19,PT:93.75,OA:74.19	4
IP_080046	AltProt	Homo sapiens	40	4.24	6.15	OR2M4	NM_017504.1	mRNA	CDS	0	0	0	PT:100	0
IP_080049	AltProt	Homo sapiens	42	4.89	8.24	OR2T12	NM_001004692.1	mRNA	CDS	0	0	5	BT:75,PT:95.24	5
IP_080051	AltProt	Homo sapiens	67	7.98	4.76	OR2M7	NM_001004691.1	mRNA	CDS	0	0	0	BT:61.19,PT:94.03,OA:61.19	0
IP_080053	AltProt	Homo sapiens	30	3.02	7.18	OR14C36	NM_001001918.1	mRNA	CDS	0	0	0	PT:100	0
IP_080054	AltProt	Homo sapiens	31	3.47	5.24	OR14C36	NM_001001918.1	mRNA	CDS	0	0	0	PT:87.1	0
IP_080056	AltProt	Homo sapiens	71	7.73	5.92	OR2T4	NM_001004696.1	mRNA	CDS	0	0	0	PT:97.87	0
IP_080058	AltProt	Homo sapiens	33	3.76	11.43	OR2T6	NM_001005471.1	mRNA	CDS	0	0	0	PT:93.94,OA:65.62	0
IP_080060	AltProt	Homo sapiens	86	10.28	9.1	OR2T1	NM_030904.1	mRNA	CDS	0	0	0	PT:98.84	0
IP_080061	AltProt	Homo sapiens	104	11.29	6.35	OR2T1	NM_030904.1	mRNA	CDS	0	0	0	MM:46.15	0
IP_080064	AltProt	Homo sapiens	34	3.41	8.22	OR2T34	NM_001001821.1	mRNA	CDS	0	0	0		0
IP_080066	AltProt	Homo sapiens	67	7.62	7.31	OR2T29	NM_001004694.2	mRNA	CDS	0	0	0	MM:51.02,RN:53.33,BT:45.1,OA:47.62	0
IP_080068	AltProt	Homo sapiens	31	3.58	8.55	OR2G6	NM_001013355.1	mRNA	CDS	0	0	4		4
IP_080069	AltProt	Homo sapiens	38	4.19	6.92	OR2G6	NM_001013355.1	mRNA	CDS	0	0	0	PT:97.37	0
IP_080070	AltProt	Homo sapiens	31	3.43	8.55	OR2G6	NM_001013355.1	mRNA	CDS	0	0	0	PT:93.55,OA:74.19	0
IP_080074	AltProt	Homo sapiens	32	3.57	8.58	OR2T10	NM_001004693.1	mRNA	CDS	0	0	5	PT:77.42	5
IP_080078	AltProt	Homo sapiens	62	6.85	9.12	OR2T27	NM_001001824.1	mRNA	CDS	0	0	0	PT:95.16	0
IP_080079	AltProt	Homo sapiens	30	3.04	8.53	OR2T27	NM_001001824.1	mRNA	CDS	0	0	0	PT:96.67	0
IP_080080	AltProt	Homo sapiens	86	9.51	7.63	OR14I1	NM_001004734.1	mRNA	CDS	0	0	0		0
IP_080982	AltProt	Homo sapiens	39	4.71	7.53	ADGRL2	XM_017000782.1	mRNA	5'UTR	0	0	1	BT:78.12,PT:97.22,OA:78.12	1
IP_080983	AltProt	Homo sapiens	56	6.29	6.18	ADGRL2	XM_017000782.1	mRNA	5'UTR	0	0	0	BT:96.43,PT:98.21,OA:96.43	0
IP_080984	AltProt	Homo sapiens	36	4.15	9.83	ADGRL2	XM_017000782.1	mRNA	5'UTR	0	0	0	BT:100,PT:100,OA:100	0
IP_083626	AltProt	Homo sapiens	30	3.2	7.25	ADGRF3	XM_011532621.2	mRNA	CDS	0	0	0	PT:96.67	0
IP_083628	AltProt	Homo sapiens	134	14.49	11.13	ADGRF3	XM_017003505.1	mRNA	CDS	0	0	0	BT:70.9,PT:97.01,OA:70	0
IP_083630	AltProt	Homo sapiens	130	14.1	11.46	ADGRF3	NM_001321971.1	mRNA	5'UTR	0	0	0		0
IP_083631	AltProt	Homo sapiens	29	3.42	9.35	ADGRF3	NM_001321975.1	mRNA	5'UTR	0	0	0	PT:96.55	0
IP_083631	AltProt	Homo sapiens	29	3.42	9.35	ADGRF3	NM_001145168.1	mRNA	CDS	0	0	0	PT:96.55	0
IP_083632	AltProt	Homo sapiens	45	5.38	11.61	ADGRF3	XM_011532622.2	mRNA	CDS	0	0	0	BT:71.43,PT:97.78,OA:71.43	0
IP_083633	AltProt	Homo sapiens	34	3.81	9.83	ADGRF3	XM_011532621.2	mRNA	5'UTR	0	0	0		0
IP_083634	AltProt	Homo sapiens	103	11.03	12.15	ADGRF3	NM_153835.3	mRNA	CDS	0	0	1	MM:57.14,BT:66.99,PT:100,OA:59.32	1
IP_083635	AltProt	Homo sapiens	45	5.16	8.52	ADGRF3	XM_011532623.2	mRNA	CDS	0	0	1	MM:59.09,RN:56.82,PT:97.78	1
IP_083636	AltProt	Homo sapiens	61	6.63	4.56	ADGRF3	NM_001321971.1	mRNA	CDS	0	0	0	PT:96.72	0
IP_083638	AltProt	Homo sapiens	71	6.77	8.83	ADGRF3	NM_001321975.1	mRNA	5'UTR	0	0	8	PT:100	8
IP_083638	AltProt	Homo sapiens	71	6.77	8.83	ADGRF3	NM_001145169.1	mRNA	CDS	0	0	8	PT:100	8
IP_083639	AltProt	Homo sapiens	47	5.38	10.5	ADGRF3	NM_001145169.1	mRNA	3'UTR	0	0	0	PT:97.87	0
IP_083640	AltProt	Homo sapiens	36	4.39	10.63	ADGRF3	NM_001145169.1	mRNA	3'UTR	0	0	0	PT:94.44	0
IP_083641	AltProt	Homo sapiens	73	7.61	4.83	ADGRF3	NM_001145169.1	mRNA	3'UTR	0	0	0	PT:97.26	0
IP_083644	AltProt	Homo sapiens	58	6.18	8.56	ADGRF3	NM_001145168.1	mRNA	CDS	0	0	0	PT:98.28	0
IP_084921	AltProt	Homo sapiens	77	8.49	11.76	OXER1	NM_148962.4	mRNA	3'UTR	0	0	0	PT:97.4	0
IP_084924	AltProt	Homo sapiens	37	3.67	9.92	OXER1	NM_148962.4	mRNA	CDS	0	0	6	PT:100	6
IP_084925	AltProt	Homo sapiens	42	4.28	10.55	OXER1	NM_148962.4	mRNA	CDS	0	0	0	PT:100	0
IP_084926	AltProt	Homo sapiens	59	6.47	7.98	OXER1	NM_148962.4	mRNA	3'UTR	0	0	0	PT:96.61	0
IP_085328	AltProt	Homo sapiens	83	9.33	7.79	LHCGR	NM_000233.3	mRNA	CDS	0	0	0	MM:58.93,RN:61.4,BT:74.32,PT:98.8,OA:71.62	0
IP_085330	AltProt	Homo sapiens	34	3.84	9.3	LHCGR	XM_017004089.1	mRNA	CDS	0	0	0	MM:74.19,RN:70.59,BT:79.41,PT:100,OA:82.35	0
IP_085333	AltProt	Homo sapiens	42	4.58	10.05	FSHR	NM_000145.3	mRNA	CDS	0	0	0	RN:66.67,BT:68.29,PT:95.24,OA:65.85	0
IP_085334	AltProt	Homo sapiens	37	4.27	9.56	FSHR	XM_011532733.2	mRNA	CDS	0	0	0	MM:70.27,RN:64.86,PT:100,OA:86.49	0
IP_085335	AltProt	Homo sapiens	111	11.81	8.09	FSHR	XM_011532733.2	mRNA	CDS	0	0	8	PT:98.2	8
IP_085336	AltProt	Homo sapiens	55	5.99	6.58	FSHR	NM_000145.3	mRNA	CDS	0	0	0	MM:69.05,RN:73.81,BT:81.82,PT:96.36,OA:80	0
IP_085337	AltProt	Homo sapiens	29	3.04	5.46	FSHR	NM_000145.3	mRNA	5'UTR	0	0	0	PT:100	0
IP_085339	AltProt	Homo sapiens	33	3.95	9.13	FSHR	NM_000145.3	mRNA	3'UTR	0	0	6	PT:100	6
IP_085404	AltProt	Homo sapiens	34	3.99	12.33	GPR75	NM_006794.3	mRNA	CDS	0	0	0	PT:100	0
IP_085405	AltProt	Homo sapiens	29	3.28	8.52	GPR75	NM_006794.3	mRNA	CDS	0	0	0	BT:68.97,PT:100	0
IP_085406	AltProt	Homo sapiens	31	3.83	11.67	GPR75	NM_006794.3	mRNA	CDS	0	0	0	PT:100	0
IP_085407	AltProt	Homo sapiens	30	3.32	7.35	GPR75	NM_006794.3	mRNA	5'UTR	0	0	0	BT:72.41,PT:96.67,OA:65.52	0
IP_085408	AltProt	Homo sapiens	79	8.78	8.34	GPR75	NM_006794.3	mRNA	CDS	0	0	0	MM:67.19,RN:62.5,PT:97.47	0
IP_085409	AltProt	Homo sapiens	56	5.61	11.02	GPR75	NM_006794.3	mRNA	5'UTR	0	0	0	BT:73.68,PT:100	0
IP_086109	AltProt	Homo sapiens	47	4.9	7.92	PROKR1	NM_138964.2	mRNA	CDS	0	0	0	MM:70.21,RN:70.21,BT:65.12,PT:95.74,OA:69.77	0
IP_086110	AltProt	Homo sapiens	63	6.31	9.8	PROKR1	NM_138964.2	mRNA	CDS	0	0	0	MM:73.02,RN:73.02,BT:77.78,PT:100,OA:80.95	0
IP_086111	AltProt	Homo sapiens	43	4.77	8.24	PROKR1	NM_138964.2	mRNA	CDS	0	0	5	BT:62.79,PT:100,OA:62.79	5
IP_086112	AltProt	Homo sapiens	73	8.89	11.53	PROKR1	NM_138964.2	mRNA	CDS	0	0	0	DR:57.69,BT:76.92,PT:98.63,OA:75	0
IP_087035	AltProt	Homo sapiens	51	5.91	10.87	TACR1	NM_001058.3	mRNA	3'UTR	0	0	5	PT:98.04	5
IP_087036	AltProt	Homo sapiens	49	5.57	7.07	TACR1	NM_001058.3	mRNA	3'UTR	0	0	0	PT:95.92	0
IP_087038	AltProt	Homo sapiens	29	3.28	7.62	TACR1	NM_001058.3	mRNA	3'UTR	0	0	0	PT:96.55	0
IP_087039	AltProt	Homo sapiens	31	3.02	6.02	TACR1	NM_001058.3	mRNA	CDS	0	0	1	PT:96.77	1
IP_087040	AltProt	Homo sapiens	44	5.07	5.5	TACR1	NM_001058.3	mRNA	3'UTR	0	0	0	PT:100	0
IP_087041	AltProt	Homo sapiens	46	5.42	10.64	TACR1	NM_001058.3	mRNA	3'UTR	0	0	3	PT:93.48	3
IP_087042	AltProt	Homo sapiens	55	6.25	9.05	TACR1	NM_001058.3	mRNA	CDS	0	0	0	PT:96.36	0
IP_087043	AltProt	Homo sapiens	31	3.63	9.59	TACR1	NM_015727.2	mRNA	CDS	0	0	0	PT:96.77	0
IP_087044	AltProt	Homo sapiens	33	3.7	10.78	TACR1	NM_001058.3	mRNA	3'UTR	0	0	0	PT:100	0
IP_087045	AltProt	Homo sapiens	33	3.4	9.3	TACR1	NM_001058.3	mRNA	3'UTR	0	0	0	PT:96.97	0
IP_087046	AltProt	Homo sapiens	30	3.37	8.07	TACR1	NM_001058.3	mRNA	3'UTR	0	0	0	PT:100	0
IP_087047	AltProt	Homo sapiens	46	5.37	8.52	TACR1	NM_001058.3	mRNA	3'UTR	0	0	5		5
IP_087842	AltProt	Homo sapiens	56	5.89	7.93	ADRA2B	NM_000682.6	mRNA	3'UTR	0	0	5	MM:63.64,PT:96.43	5
IP_087843	AltProt	Homo sapiens	75	7.9	4.38	ADRA2B	NM_000682.6	mRNA	3'UTR	0	0	0		0
IP_087844	AltProt	Homo sapiens	48	5.17	7.35	ADRA2B	NM_000682.6	mRNA	3'UTR	0	0	1		1
IP_087845	AltProt	Homo sapiens	85	9.14	8.7	ADRA2B	NM_000682.6	mRNA	3'UTR	0	0	6	PT:95.29	6
IP_087846	AltProt	Homo sapiens	36	4.26	9.69	ADRA2B	NM_000682.6	mRNA	3'UTR	1	0	0	PT:100	0
IP_087847	AltProt	Homo sapiens	127	14.84	12.61	ADRA2B	NM_000682.6	mRNA	CDS	0	0	0	MM:64.58,RN:57.14,PT:96.85	0
IP_087848	AltProt	Homo sapiens	30	3.57	3.55	ADRA2B	NM_000682.6	mRNA	3'UTR	0	0	3		3
IP_087849	AltProt	Homo sapiens	44	4.7	5.65	ADRA2B	NM_000682.6	mRNA	3'UTR	1	0	0		0
IP_087850	AltProt	Homo sapiens	64	7.06	5.95	ADRA2B	NM_000682.6	mRNA	3'UTR	0	0	4	PT:71.15	4
IP_088746	AltProt	Homo sapiens	39	4.17	12.32	GPR45	NM_007227.3	mRNA	5'UTR	0	0	0	PT:92.31	0
IP_088747	AltProt	Homo sapiens	57	6.54	4.94	GPR45	NM_007227.3	mRNA	3'UTR	0	0	0		0
IP_088748	AltProt	Homo sapiens	36	3.77	8.83	GPR45	NM_007227.3	mRNA	CDS	0	0	0		0
IP_088749	AltProt	Homo sapiens	36	3.65	11.55	GPR45	NM_007227.3	mRNA	3'UTR	0	0	0	PT:88.89	0
IP_088751	AltProt	Homo sapiens	36	3.96	8.81	GPR45	NM_007227.3	mRNA	3'UTR	0	0	0		0
IP_089587	AltProt	Homo sapiens	46	5.29	7	SCTR	NM_002980.2	mRNA	CDS	0	0	0	MM:71.74,BT:73.91,PT:97.83,OA:76.09	0
IP_089588	AltProt	Homo sapiens	31	3.65	9.53	SCTR	XM_005263730.4	mRNA	5'UTR	0	0	0	MM:67.74,BT:67.74,PT:100,OA:64.52	0
IP_089588	AltProt	Homo sapiens	31	3.65	9.53	SCTR	NM_002980.2	mRNA	CDS	0	0	0	MM:67.74,BT:67.74,PT:100,OA:64.52	0
IP_089589	AltProt	Homo sapiens	49	5.84	11.14	SCTR	XM_011511621.2	mRNA	3'UTR	0	0	0	PT:93.88	0
IP_089591	AltProt	Homo sapiens	87	9.24	12.09	SCTR	XM_017004672.1	mRNA	CDS	1	0	0	BT:67.74	0
IP_089592	AltProt	Homo sapiens	99	10.65	7.97	SCTR	XM_005263730.4	mRNA	CDS	0	0	0	BT:77.66,PT:98.99,OA:76.12	0
IP_090027	AltProt	Homo sapiens	68	6.87	11.99	GPR17	NM_005291.2	mRNA	CDS	0	0	0	MM:68.66	0
IP_090028	AltProt	Homo sapiens	76	8.11	9.41	GPR17	NM_001161417.1	mRNA	3'UTR	0	0	0	PT:97.37	0
IP_090029	AltProt	Homo sapiens	40	4.39	9.34	GPR17	NM_005291.2	mRNA	5'UTR	0	0	0		0
IP_090030	AltProt	Homo sapiens	60	6.63	12.3	GPR17	NM_001161416.1	mRNA	3'UTR	0	0	0	PT:95	0
IP_090031	AltProt	Homo sapiens	279	29.66	11.53	GPR17	NM_001161417.1	mRNA	CDS	0	0	0	BT:73.48,PT:98.57	0
IP_090033	AltProt	Homo sapiens	31	3.53	10.5	GPR17	NM_001161416.1	mRNA	3'UTR	0	0	0	PT:93.55	0
IP_090269	AltProt	Homo sapiens	80	8.79	7.12	GPR148	NM_207364.2	mRNA	CDS	0	0	0	PT:98.75	0
IP_090271	AltProt	Homo sapiens	138	14.44	8.8	GPR148	NM_207364.2	mRNA	CDS	0	0	0		0
IP_090430	AltProt	Homo sapiens	111	11.57	7.11	GPR39	NM_001508.2	mRNA	CDS	1	0	1	PT:99.1	1
IP_090431	AltProt	Homo sapiens	87	9.29	12.42	GPR39	XM_011511021.2	mRNA	5'UTR	0	0	0	PT:95.4	0
IP_090432	AltProt	Homo sapiens	29	3.33	9.58	GPR39	NM_001508.2	mRNA	3'UTR	0	0	0	PT:100	0
IP_090433	AltProt	Homo sapiens	52	5.8	10.38	GPR39	NM_001508.2	mRNA	CDS	0	0	0	PT:98.08	0
IP_090435	AltProt	Homo sapiens	49	5.78	10.63	GPR39	NM_001508.2	mRNA	3'UTR	0	0	0		0
IP_090436	AltProt	Homo sapiens	73	8.28	4.59	GPR39	NM_001508.2	mRNA	3'UTR	0	0	0	MM:92.19,BT:86.3,PT:98.63	0
IP_090437	AltProt	Homo sapiens	33	3.5	11.9	GPR39	NM_001508.2	mRNA	CDS	0	0	0	PT:100	0
IP_090438	AltProt	Homo sapiens	92	10.34	9.45	GPR39	NM_001508.2	mRNA	5'UTR	0	1	0	PT:97.83	0
IP_090666	AltProt	Homo sapiens	33	3.86	11.38	CXCR4	NM_001008540.1	mRNA	3'UTR	0	0	0	PT:100	0
IP_090667	AltProt	Homo sapiens	70	7.49	10.46	CXCR4	NM_003467.2	mRNA	CDS	0	0	0	MM:72.46,BT:82.86,OA:84.29	0
IP_090668	AltProt	Homo sapiens	109	11.25	9.33	CXCR4	NM_003467.2	mRNA	CDS	0	0	8	RN:69.07,PT:100	8
IP_090669	AltProt	Homo sapiens	44	4.78	8.29	CXCR4	NM_003467.2	mRNA	CDS	0	0	0	PT:97.73	0
IP_090671	AltProt	Homo sapiens	30	3.6	10.95	CXCR4	NM_001008540.1	mRNA	5'UTR	0	0	4		4
IP_093183	AltProt	Homo sapiens	34	3.77	3.85	CALCRL	XM_005246234.3	mRNA	CDS	0	0	4	RN:67.65,PT:100	4
IP_093184	AltProt	Homo sapiens	46	5.43	8.65	CALCRL	XM_017003151.1	mRNA	3'UTR	0	0	0	PT:97.83	0
IP_093185	AltProt	Homo sapiens	89	9.93	10.57	CALCRL	XM_017003151.1	mRNA	CDS	0	0	0	MM:61.8,RN:68.54,BT:73.33,PT:98.88,OA:83.15	0
IP_093186	AltProt	Homo sapiens	32	3.8	10.04	CALCRL	NM_005795.5	mRNA	3'UTR	0	0	0		0
IP_093187	AltProt	Homo sapiens	30	3.49	8.83	CALCRL	XM_017003151.1	mRNA	CDS	0	0	0	RN:76.67,PT:100	0
IP_093188	AltProt	Homo sapiens	38	4.66	11.68	CALCRL	NM_001271751.1	mRNA	3'UTR	0	0	3		3
IP_093189	AltProt	Homo sapiens	42	4.98	6.15	CALCRL	XM_017003151.1	mRNA	3'UTR	0	0	4	PT:95.24	4
IP_093190	AltProt	Homo sapiens	40	4.91	6.49	CALCRL	NM_001271751.1	mRNA	3'UTR	0	0	4		4
IP_093191	AltProt	Homo sapiens	57	6.7	9.46	CALCRL	NM_001271751.1	mRNA	3'UTR	0	0	0		0
IP_093192	AltProt	Homo sapiens	33	3.69	10.02	CALCRL	XM_005246234.3	mRNA	3'UTR	1	0	0	PT:93.94	0
IP_093193	AltProt	Homo sapiens	35	4.2	11.26	CALCRL	NM_001271751.1	mRNA	CDS	0	0	0	RN:75.86,PT:100	0
IP_093194	AltProt	Homo sapiens	31	3.79	10.18	CALCRL	NM_001271751.1	mRNA	3'UTR	0	0	0	PT:100	0
IP_093196	AltProt	Homo sapiens	43	4.79	10.24	CALCRL	XM_005246231.3	mRNA	3'UTR	0	0	4	PT:96.67	4
IP_093197	AltProt	Homo sapiens	55	6.59	8.41	CALCRL	NM_005795.5	mRNA	3'UTR	0	0	0	PT:100	0
IP_094106	AltProt	Homo sapiens	41	4.3	11.65	FZD7	NM_003507.1	mRNA	CDS	0	0	0	PT:95.12	0
IP_094107	AltProt	Homo sapiens	124	13.23	12.63	FZD7	NM_003507.1	mRNA	CDS	0	0	0	MM:67.48,RN:75,PT:99.19	0
IP_094109	AltProt	Homo sapiens	45	5.35	9.2	FZD7	NM_003507.1	mRNA	3'UTR	0	0	0	PT:93.33	0
IP_094110	AltProt	Homo sapiens	30	3.41	8.22	FZD7	NM_003507.1	mRNA	3'UTR	0	0	0		0
IP_094111	AltProt	Homo sapiens	43	4.37	12.5	FZD7	NM_003507.1	mRNA	CDS	1	0	0	PT:95.35	0
IP_094112	AltProt	Homo sapiens	47	5.25	10.51	FZD7	NM_003507.1	mRNA	3'UTR	0	0	0	PT:100	0
IP_094113	AltProt	Homo sapiens	31	3.41	5.46	FZD7	NM_003507.1	mRNA	3'UTR	0	0	5	PT:100	5
IP_094114	AltProt	Homo sapiens	54	6.47	10.24	FZD7	NM_003507.1	mRNA	3'UTR	0	0	4	PT:95.35	4
IP_094115	AltProt	Homo sapiens	29	3.14	12.37	FZD7	NM_003507.1	mRNA	CDS	0	0	1	PT:100	1
IP_094116	AltProt	Homo sapiens	45	4.87	12.63	FZD7	NM_003507.1	mRNA	CDS	0	0	6	PT:100	6
IP_094489	AltProt	Homo sapiens	32	3.54	11.38	GPR1	NM_001261454.1	mRNA	3'UTR	1	0	1	PT:83.33	1
IP_094490	AltProt	Homo sapiens	39	4.64	11.26	GPR1	NM_001098199.1	mRNA	5'UTR	0	0	0	PT:97.44	0
IP_094492	AltProt	Homo sapiens	41	5.17	10.64	GPR1	XM_005246471.2	mRNA	5'UTR	0	0	0	PT:100	0
IP_094661	AltProt	Homo sapiens	104	11.34	6.33	FZD5	NM_003468.3	mRNA	3'UTR	0	0	0	PT:98.08	0
IP_094662	AltProt	Homo sapiens	49	5.99	7.23	FZD5	NM_003468.3	mRNA	3'UTR	0	0	4	PT:100	4
IP_094663	AltProt	Homo sapiens	53	5.33	10.55	FZD5	NM_003468.3	mRNA	CDS	0	0	0	PT:100	0
IP_094664	AltProt	Homo sapiens	34	3.51	4.43	FZD5	NM_003468.3	mRNA	3'UTR	0	0	5	PT:91.18	5
IP_094665	AltProt	Homo sapiens	48	5.64	10.87	FZD5	NM_003468.3	mRNA	3'UTR	0	0	0	PT:97.56	0
IP_094666	AltProt	Homo sapiens	32	3.64	8.83	FZD5	NM_003468.3	mRNA	3'UTR	0	0	0	BT:90.62,PT:100	0
IP_094667	AltProt	Homo sapiens	67	7.66	4.35	FZD5	NM_003468.3	mRNA	3'UTR	0	0	5	PT:100	5
IP_094668	AltProt	Homo sapiens	190	20.22	12.83	FZD5	NM_003468.3	mRNA	CDS	0	0	5	PT:100	5
IP_094669	AltProt	Homo sapiens	46	5.38	8.22	FZD5	NM_003468.3	mRNA	3'UTR	0	0	4		4
IP_094670	AltProt	Homo sapiens	52	5.58	8.55	FZD5	NM_003468.3	mRNA	3'UTR	0	0	0	PT:96.3	0
IP_094671	AltProt	Homo sapiens	34	4.17	6.07	FZD5	NM_003468.3	mRNA	3'UTR	0	0	4		4
IP_094672	AltProt	Homo sapiens	65	7.42	4.84	FZD5	NM_003468.3	mRNA	3'UTR	0	0	0	PT:100	0
IP_094673	AltProt	Homo sapiens	41	4.39	4.63	FZD5	NM_003468.3	mRNA	3'UTR	0	0	0	BT:85.37,PT:97.56,OA:85.37	0
IP_094675	AltProt	Homo sapiens	39	4.32	7.81	FZD5	NM_003468.3	mRNA	3'UTR	0	0	0	PT:97.44	0
IP_094676	AltProt	Homo sapiens	48	5.6	9.08	FZD5	NM_003468.3	mRNA	3'UTR	0	0	5	PT:100	5
IP_094677	AltProt	Homo sapiens	31	3.86	6.78	FZD5	NM_003468.3	mRNA	3'UTR	0	0	0	PT:100	0
IP_094678	AltProt	Homo sapiens	57	6.55	10.99	FZD5	NM_003468.3	mRNA	3'UTR	0	0	4	PT:100,OA:64.52	4
IP_094768	AltProt	Homo sapiens	44	5.09	8.56	PTH2R	NM_001309516.1	mRNA	CDS	0	0	0	MM:58.14,PT:95.45	0
IP_094769	AltProt	Homo sapiens	35	3.98	8.23	PTH2R	NM_005048.3	mRNA	3'UTR	0	0	6		6
IP_094770	AltProt	Homo sapiens	33	4.02	7.34	PTH2R	NM_001309516.1	mRNA	3'UTR	0	0	4	PT:93.94	4
IP_094772	AltProt	Homo sapiens	34	3.86	9.37	PTH2R	NM_001309516.1	mRNA	3'UTR	0	0	5	PT:94.12	5
IP_094773	AltProt	Homo sapiens	30	3.38	12.33	PTH2R	NM_005048.3	mRNA	CDS	0	0	0	PT:100	0
IP_094774	AltProt	Homo sapiens	47	5.36	4.76	PTH2R	NM_001309516.1	mRNA	5'UTR	0	0	0	MM:68.18,RN:59.57,BT:80.85,PT:97.87,OA:80.85	0
IP_094774	AltProt	Homo sapiens	47	5.36	4.76	PTH2R	NM_005048.3	mRNA	CDS	0	0	0	MM:68.18,RN:59.57,BT:80.85,PT:97.87,OA:80.85	0
IP_095267	AltProt	Homo sapiens	32	3.5	12.2	CXCR2	NM_001168298.1	mRNA	CDS	0	0	5	PT:100	5
IP_095268	AltProt	Homo sapiens	32	3.42	4.23	CXCR2	NM_001557.3	mRNA	3'UTR	0	0	0	PT:100	0
IP_095269	AltProt	Homo sapiens	34	3.56	7.84	CXCR2	XM_017003991.1	mRNA	CDS	0	0	0	PT:97.06	0
IP_095270	AltProt	Homo sapiens	34	3.94	5.56	CXCR2	XM_005246530.3	mRNA	3'UTR	0	0	0	PT:97.06	0
IP_095273	AltProt	Homo sapiens	51	5.66	5.65	CXCR1	NM_000634.2	mRNA	3'UTR	1	0	0	PT:98.04	0
IP_095274	AltProt	Homo sapiens	59	6.45	9.1	CXCR1	NM_000634.2	mRNA	3'UTR	1	0	1		1
IP_095275	AltProt	Homo sapiens	67	7.54	11.25	CXCR1	NM_000634.2	mRNA	CDS	0	0	0	PT:98.51	0
IP_095276	AltProt	Homo sapiens	53	5.82	7.59	CXCR1	NM_000634.2	mRNA	CDS	0	0	6	PT:96.23	6
IP_095277	AltProt	Homo sapiens	33	3.62	6.95	CXCR1	NM_000634.2	mRNA	CDS	0	0	0	PT:100	0
IP_095279	AltProt	Homo sapiens	66	6.92	8.5	CXCR1	NM_000634.2	mRNA	3'UTR	0	0	0	PT:92.42	0
IP_095280	AltProt	Homo sapiens	34	3.78	7.12	CXCR1	NM_000634.2	mRNA	3'UTR	0	0	5	PT:94.12	5
IP_095281	AltProt	Homo sapiens	33	3.74	6.48	CXCR1	NM_000634.2	mRNA	3'UTR	0	0	0		0
IP_095286	AltProt	Homo sapiens	223	22.94	7.96	GPBAR1	NM_001321950.1	mRNA	5'UTR	0	0	0	BT:71.36,PT:99.1	0
IP_095288	AltProt	Homo sapiens	77	8.51	8.54	GPBAR1	XM_017003468.1	mRNA	5'UTR	0	0	0		0
IP_095289	AltProt	Homo sapiens	50	5.55	8.22	GPBAR1	NM_001077191.1	mRNA	5'UTR	0	0	0		0
IP_095290	AltProt	Homo sapiens	37	3.95	8.35	GPBAR1	NM_001077194.1	mRNA	5'UTR	0	0	0		0
IP_095291	AltProt	Homo sapiens	97	10.04	8.05	GPBAR1	NM_170699.2	mRNA	CDS	0	0	8	MM:74.42,BT:74.42,PT:98.97	8
IP_096495	AltProt	Homo sapiens	51	5.89	9.72	GPR55	XM_011512175.2	mRNA	3'UTR	0	0	0	PT:96.77	0
IP_096496	AltProt	Homo sapiens	39	4.25	8.54	GPR55	XM_011512176.2	mRNA	3'UTR	0	0	0	PT:93.55	0
IP_096497	AltProt	Homo sapiens	67	7.61	7.51	GPR55	XM_005246952.3	mRNA	3'UTR	0	0	0	PT:92.31	0
IP_096498	AltProt	Homo sapiens	40	4.06	7.55	GPR55	XM_011512176.2	mRNA	3'UTR	0	0	0		0
IP_096499	AltProt	Homo sapiens	45	5.07	3.64	GPR55	NM_005683.3	mRNA	3'UTR	0	0	0		0
IP_096500	AltProt	Homo sapiens	42	4.43	12.35	GPR55	NM_005683.3	mRNA	3'UTR	0	0	0	PT:97.62	0
IP_096502	AltProt	Homo sapiens	92	9.74	9.85	GPR55	XM_005246952.3	mRNA	CDS	0	0	7	MM:56,PT:100	7
IP_096503	AltProt	Homo sapiens	35	4.04	8.92	GPR55	NM_005683.3	mRNA	3'UTR	1	0	0	PT:94.29	0
IP_096504	AltProt	Homo sapiens	88	10.01	12.07	GPR55	XM_005246952.3	mRNA	3'UTR	1	0	0	PT:100	0
IP_096505	AltProt	Homo sapiens	47	4.94	11.31	GPR55	XM_011512176.2	mRNA	3'UTR	0	0	0		0
IP_096533	AltProt	Homo sapiens	46	5.52	9.54	HTR2B	XM_006712482.2	mRNA	5'UTR	0	0	0		0
IP_096534	AltProt	Homo sapiens	55	6.78	11.12	HTR2B	NM_001320758.1	mRNA	CDS	0	0	0	MM:55,BT:67.57,PT:96.36	0
IP_096535	AltProt	Homo sapiens	39	4.19	4.19	HTR2B	XM_006712482.2	mRNA	5'UTR	0	0	1		1
IP_096540	AltProt	Homo sapiens	50	6.03	10.38	HTR2B	NM_000867.4	mRNA	5'UTR	0	0	3	PT:96.77	3
IP_096541	AltProt	Homo sapiens	58	6.8	10.25	HTR2B	NM_000867.4	mRNA	5'UTR	0	0	0	RN:65.85,PT:100,OA:56.1	0
IP_096578	AltProt	Homo sapiens	54	5.35	5.35	NMUR1	XM_011510489.2	mRNA	CDS	0	0	1	PT:98.11	1
IP_096579	AltProt	Homo sapiens	36	3.98	8.68	NMUR1	NM_006056.4	mRNA	CDS	0	0	6	PT:100	6
IP_096581	AltProt	Homo sapiens	48	5.86	10.64	NMUR1	NM_006056.4	mRNA	3'UTR	1	0	4	PT:97.92	4
IP_096582	AltProt	Homo sapiens	65	6.75	12.34	NMUR1	XM_011510487.2	mRNA	CDS	0	0	0	PT:100	0
IP_096583	AltProt	Homo sapiens	64	6.3	8.52	NMUR1	XM_011510489.2	mRNA	3'UTR	0	0	1	MM:54.69,RN:53.12,PT:100	1
IP_096583	AltProt	Homo sapiens	64	6.3	8.52	NMUR1	NM_006056.4	mRNA	CDS	0	0	1	MM:54.69,RN:53.12,PT:100	1
IP_096584	AltProt	Homo sapiens	69	7.31	11.97	NMUR1	NM_006056.4	mRNA	3'UTR	0	0	0	PT:100	0
IP_096585	AltProt	Homo sapiens	38	3.75	9.4	NMUR1	NM_006056.4	mRNA	3'UTR	0	0	0	PT:100	0
IP_096586	AltProt	Homo sapiens	38	4.44	10.44	NMUR1	XM_011510487.2	mRNA	3'UTR	0	0	0	PT:97.37	0
IP_096587	AltProt	Homo sapiens	34	4.14	8.49	NMUR1	XM_011510487.2	mRNA	3'UTR	0	0	0		0
IP_096589	AltProt	Homo sapiens	42	4.65	10.95	NMUR1	XM_011510487.2	mRNA	3'UTR	0	0	0	PT:100	0
IP_097012	AltProt	Homo sapiens	53	5.76	4.74	ACKR3	XM_005246098.3	mRNA	CDS	0	0	0	RN:46.67,PT:96.23	0
IP_097013	AltProt	Homo sapiens	57	6.67	11.22	ACKR3	NM_020311.2	mRNA	CDS	0	0	0	PT:98.25	0
IP_097378	AltProt	Homo sapiens	58	6.03	8.7	OR6B2	NM_001005853.1	mRNA	CDS	0	0	1	PT:96.55	1
IP_097383	AltProt	Homo sapiens	58	5.94	8.34	OR6B3	NM_173351.1	mRNA	CDS	0	0	0	PT:96.55	0
IP_097384	AltProt	Homo sapiens	67	6.88	8.34	OR6B3	NM_173351.1	mRNA	CDS	0	0	0	MM:66.67,RN:73.13,PT:94.03	0
IP_097456	AltProt	Homo sapiens	29	2.89	5.28	GPR35	NM_001195381.1	mRNA	5'UTR	0	0	6	PT:89.66	6
IP_097457	AltProt	Homo sapiens	31	3.23	8.23	GPR35	NM_005301.3	mRNA	CDS	0	0	0	PT:90.32	0
IP_097458	AltProt	Homo sapiens	40	4.66	12.8	GPR35	NM_005301.3	mRNA	CDS	0	0	0	PT:97.5	0
IP_097459	AltProt	Homo sapiens	77	8.35	9.36	GPR35	NM_005301.3	mRNA	CDS	0	0	0	PT:94.81	0
IP_097460	AltProt	Homo sapiens	53	5.71	3.96	GPR35	NM_001195382.1	mRNA	5'UTR	0	0	0		0
IP_097462	AltProt	Homo sapiens	60	6.72	7.84	GPR35	NM_001195382.1	mRNA	5'UTR	0	0	0		0
IP_097463	AltProt	Homo sapiens	29	3.39	11.38	GPR35	NM_001195381.1	mRNA	5'UTR	0	0	0		0
IP_097466	AltProt	Homo sapiens	68	7.2	9.86	GPR35	NM_005301.3	mRNA	5'UTR	0	0	0		0
IP_097467	AltProt	Homo sapiens	39	4.13	11	GPR35	NM_005301.3	mRNA	5'UTR	0	0	0	PT:100	0
IP_100213	AltProt	Homo sapiens	36	4.1	10.7	GRM7	XM_017006273.1	mRNA	3'UTR	0	0	0		0
IP_100214	AltProt	Homo sapiens	56	6.5	4.45	GRM7	NM_181874.2	mRNA	3'UTR	0	0	0	MM:65.79,RN:54.9,BT:71.79,PT:96.43	0
IP_100215	AltProt	Homo sapiens	41	4.41	6.94	GRM7	XM_017006273.1	mRNA	CDS	0	0	0	PT:100	0
IP_100216	AltProt	Homo sapiens	55	6.26	7.77	GRM7	XM_017006273.1	mRNA	CDS	0	0	0	MM:88.46,RN:84.62,BT:94.55,PT:100,OA:94.55	0
IP_100217	AltProt	Homo sapiens	79	9.65	7.11	GRM7	XM_017006272.1	mRNA	3'UTR	0	0	4	MM:67.19,RN:66.67,PT:98.61	4
IP_100218	AltProt	Homo sapiens	31	3.69	9.4	GRM7	NM_181874.2	mRNA	3'UTR	1	0	0	PT:100	0
IP_100219	AltProt	Homo sapiens	53	6.12	8.53	GRM7	XM_017006272.1	mRNA	3'UTR	0	0	0	MM:75.61,BT:80.49,PT:100	0
IP_100219	AltProt	Homo sapiens	53	6.12	8.53	GRM7	NM_000844.3	mRNA	CDS	0	0	0	MM:75.61,BT:80.49,PT:100	0
IP_100221	AltProt	Homo sapiens	34	4.04	11.52	GRM7	XM_017006273.1	mRNA	CDS	0	0	0	MM:76.47,PT:97.06	0
IP_100222	AltProt	Homo sapiens	100	12.18	10.17	GRM7	NM_000844.3	mRNA	3'UTR	0	0	8	RN:53.97,PT:98.48	8
IP_100223	AltProt	Homo sapiens	50	5.56	10.99	GRM7	NM_000844.3	mRNA	CDS	0	0	0	MM:70,RN:79.31,BT:79.31,PT:98,OA:84	0
IP_100253	AltProt	Homo sapiens	37	4.07	12.1	OXTR	XM_011533762.2	mRNA	3'UTR	0	0	0	PT:94.59	0
IP_100254	AltProt	Homo sapiens	205	22.43	8.34	OXTR	NM_000916.3	mRNA	CDS	0	0	0		0
IP_100255	AltProt	Homo sapiens	30	3.28	7.54	OXTR	NM_000916.3	mRNA	3'UTR	0	0	0		0
IP_100256	AltProt	Homo sapiens	35	3.95	10.33	OXTR	NM_000916.3	mRNA	3'UTR	0	0	0	PT:100	0
IP_100257	AltProt	Homo sapiens	96	11.7	11.01	OXTR	XM_011533762.2	mRNA	3'UTR	1	0	1	MM:44,BT:46.94,PT:95.83,OA:66.13	1
IP_100259	AltProt	Homo sapiens	61	7.23	9.76	OXTR	XM_011533762.2	mRNA	3'UTR	0	0	1	MM:59.38,RN:52.46,PT:100,OA:63.64	1
IP_100260	AltProt	Homo sapiens	29	3.34	10.92	OXTR	XM_011533762.2	mRNA	3'UTR	0	0	0	PT:100	0
IP_100261	AltProt	Homo sapiens	51	5.03	9.2	OXTR	NM_000916.3	mRNA	CDS	0	0	1	BT:82.93,PT:100,OA:80.49	1
IP_100262	AltProt	Homo sapiens	41	4.66	4.49	OXTR	XM_011533762.2	mRNA	3'UTR	0	0	3	PT:95.12	3
IP_100728	AltProt	Homo sapiens	34	4.01	10.5	HRH1	XM_011533653.2	mRNA	3'UTR	0	0	5	PT:97.06	5
IP_100730	AltProt	Homo sapiens	47	5.27	3.47	HRH1	NM_001098213.1	mRNA	5'UTR	0	0	0		0
IP_100731	AltProt	Homo sapiens	34	4.24	10.69	HRH1	NM_001098213.1	mRNA	3'UTR	0	0	0		0
IP_100732	AltProt	Homo sapiens	40	4.63	11.84	HRH1	NM_001098213.1	mRNA	5'UTR	0	0	0		0
IP_100733	AltProt	Homo sapiens	49	5.77	8.05	HRH1	XM_011533652.1	mRNA	3'UTR	0	0	0	PT:97.78	0
IP_100734	AltProt	Homo sapiens	29	3.02	10.45	HRH1	XM_011533653.2	mRNA	CDS	0	0	0	PT:89.66	0
IP_100735	AltProt	Homo sapiens	37	4.13	7.35	HRH1	NM_001098211.1	mRNA	3'UTR	0	0	0	PT:100	0
IP_100736	AltProt	Homo sapiens	81	9.41	11.23	HRH1	NM_001098213.1	mRNA	CDS	0	0	0	PT:98.77	0
IP_100737	AltProt	Homo sapiens	55	5.88	8.83	HRH1	XM_011533653.2	mRNA	CDS	0	0	5	BT:75,PT:100	5
IP_100739	AltProt	Homo sapiens	42	4.58	9.01	HRH1	NM_001098212.1	mRNA	3'UTR	0	0	2	PT:100	2
IP_100740	AltProt	Homo sapiens	35	3.76	4.15	HRH1	NM_001098211.1	mRNA	3'UTR	0	0	0	PT:100	0
IP_100741	AltProt	Homo sapiens	33	3.84	12.69	HRH1	NM_001098211.1	mRNA	5'UTR	0	2	0		0
IP_101880	AltProt	Homo sapiens	30	3.39	4.15	CCR4	XM_017005687.1	mRNA	3'UTR	0	0	0	PT:100	0
IP_101881	AltProt	Homo sapiens	51	6.17	9.4	CCR4	XM_017005687.1	mRNA	3'UTR	0	0	0		0
IP_101883	AltProt	Homo sapiens	59	6.48	10.77	CCR4	XM_017005687.1	mRNA	CDS	0	0	4	RN:54.24,PT:100	4
IP_101884	AltProt	Homo sapiens	82	9.17	11.72	CCR4	XM_017005687.1	mRNA	CDS	0	0	5	RN:60.26,BT:74.68,PT:100,OA:75.31	5
IP_101885	AltProt	Homo sapiens	32	3.36	7.92	CCR4	NM_005508.4	mRNA	CDS	0	0	1		1
IP_101886	AltProt	Homo sapiens	61	6.79	8.78	CCR4	XM_017005687.1	mRNA	CDS	0	0	5	MM:59.02,RN:52.46,BT:56.6,PT:100,OA:66.67	5
IP_102564	AltProt	Homo sapiens	32	3.46	8.22	CX3CR1	NM_001171172.1	mRNA	3'UTR	0	0	0		0
IP_102565	AltProt	Homo sapiens	78	8.58	7.95	CX3CR1	NM_001171174.1	mRNA	3'UTR	0	0	0	PT:100	0
IP_102566	AltProt	Homo sapiens	34	4.27	9.86	CX3CR1	NM_001171174.1	mRNA	3'UTR	1	0	4	PT:100	4
IP_102568	AltProt	Homo sapiens	32	3.72	10.02	CX3CR1	NM_001171172.1	mRNA	3'UTR	0	0	0	PT:100	0
IP_102569	AltProt	Homo sapiens	34	3.72	10.26	CX3CR1	NM_001171172.1	mRNA	CDS	0	0	0	PT:100	0
IP_102570	AltProt	Homo sapiens	30	3.13	8.55	CX3CR1	NM_001171171.1	mRNA	3'UTR	0	0	0		0
IP_102571	AltProt	Homo sapiens	37	4.25	6.07	CX3CR1	NM_001337.3	mRNA	CDS	0	0	2	PT:97.3,OA:75.76	2
IP_102572	AltProt	Homo sapiens	45	4.84	6.77	CX3CR1	NM_001171172.1	mRNA	CDS	0	0	1	BT:68.09,PT:100,OA:68.09	1
IP_102573	AltProt	Homo sapiens	30	3.38	10.64	CX3CR1	NM_001171172.1	mRNA	3'UTR	0	0	5	PT:100	5
IP_102574	AltProt	Homo sapiens	228	25.37	10.04	CX3CR1	NM_001337.3	mRNA	3'UTR	0	0	0	PT:97.37	0
IP_102575	AltProt	Homo sapiens	45	4.67	8.52	CX3CR1	NM_001171174.1	mRNA	CDS	0	0	1	MM:79.07,BT:64.44,PT:100	1
IP_102576	AltProt	Homo sapiens	49	5.6	9.35	CX3CR1	NM_001171171.1	mRNA	3'UTR	0	0	0	PT:100	0
IP_102577	AltProt	Homo sapiens	38	4.6	9.11	CX3CR1	NM_001171171.1	mRNA	3'UTR	0	0	0	PT:97.37	0
IP_102580	AltProt	Homo sapiens	52	5.42	12.21	CX3CR1	NM_001171171.1	mRNA	5'UTR	0	0	0	PT:96.15	0
IP_102581	AltProt	Homo sapiens	47	5.66	8.15	CCR8	NM_005201.3	mRNA	3'UTR	0	0	0		0
IP_102583	AltProt	Homo sapiens	40	4.71	8.8	CCR8	NM_005201.3	mRNA	CDS	0	0	8	PT:100	8
IP_102584	AltProt	Homo sapiens	74	8.32	10.03	CCR8	NM_005201.3	mRNA	3'UTR	0	0	0	PT:100	0
IP_102792	AltProt	Homo sapiens	100	10.95	7.96	VIPR1	XM_005265437.2	mRNA	3'UTR	0	0	6	PT:98	6
IP_102794	AltProt	Homo sapiens	61	6.79	10.49	VIPR1	NM_001251882.1	mRNA	5'UTR	0	0	0		0
IP_102795	AltProt	Homo sapiens	60	6.72	8.94	VIPR1	NM_001251882.1	mRNA	3'UTR	0	0	0	PT:100	0
IP_102796	AltProt	Homo sapiens	45	4.73	8.57	VIPR1	NM_001251882.1	mRNA	5'UTR	0	0	0		0
IP_102797	AltProt	Homo sapiens	62	6.59	8.73	VIPR1	NM_004624.3	mRNA	3'UTR	0	0	1		1
IP_102940	AltProt	Homo sapiens	41	4.52	10.78	ACKR2	NM_001296.4	mRNA	CDS	0	0	0	PT:97.56	0
IP_102941	AltProt	Homo sapiens	58	6.52	4.51	ACKR2	NM_001296.4	mRNA	3'UTR	0	0	1	PT:72.97	1
IP_102942	AltProt	Homo sapiens	31	3.06	11.48	ACKR2	NM_001296.4	mRNA	CDS	0	0	0	PT:96.77	0
IP_102943	AltProt	Homo sapiens	58	6	11.38	ACKR2	NM_001296.4	mRNA	3'UTR	0	0	0		0
IP_102944	AltProt	Homo sapiens	30	3.21	7.12	ACKR2	NM_001296.4	mRNA	3'UTR	0	0	0	PT:100	0
IP_102945	AltProt	Homo sapiens	65	7.59	9.45	ACKR2	NM_001296.4	mRNA	3'UTR	0	0	1	PT:60.94	1
IP_102947	AltProt	Homo sapiens	77	8.42	8.96	ACKR2	NM_001296.4	mRNA	3'UTR	0	0	0	PT:100	0
IP_103399	AltProt	Homo sapiens	72	7.47	11.18	CCR9	NM_031200.2	mRNA	3'UTR	0	0	0	PT:97.22	0
IP_103400	AltProt	Homo sapiens	30	3.04	10.53	CCR9	XM_011533312.2	mRNA	CDS	0	0	0	PT:100	0
IP_103401	AltProt	Homo sapiens	31	3.66	10.77	CCR9	XM_011533312.2	mRNA	3'UTR	0	0	0	PT:100	0
IP_103403	AltProt	Homo sapiens	46	5.28	5.73	CCR9	XM_011533312.2	mRNA	3'UTR	0	0	0	PT:97.83	0
IP_103404	AltProt	Homo sapiens	62	7.29	9.04	CCR9	NM_001256369.1	mRNA	3'UTR	0	0	7	PT:96.77	7
IP_103406	AltProt	Homo sapiens	61	7.19	10	CCR9	NM_006641.3	mRNA	3'UTR	0	0	0	PT:100	0
IP_103407	AltProt	Homo sapiens	31	3.1	7.37	CCR9	NM_006641.3	mRNA	3'UTR	0	0	1	PT:100	1
IP_103408	AltProt	Homo sapiens	34	3.66	4.26	CCR9	NM_006641.3	mRNA	3'UTR	0	0	0	PT:97.06	0
IP_103437	AltProt	Homo sapiens	46	5.06	10.62	CXCR6	XM_011533291.2	mRNA	3'UTR	0	0	0	PT:97.83	0
IP_103438	AltProt	Homo sapiens	39	4.5	8.81	CXCR6	NM_006564.1	mRNA	3'UTR	0	0	0	PT:100	0
IP_103439	AltProt	Homo sapiens	41	4.38	8.97	CXCR6	XM_011533291.2	mRNA	CDS	0	0	0	PT:100	0
IP_103440	AltProt	Homo sapiens	29	3.42	8.5	CXCR6	NM_006564.1	mRNA	3'UTR	0	0	0	PT:100	0
IP_103441	AltProt	Homo sapiens	29	3.26	4.14	CXCR6	XM_011533291.2	mRNA	3'UTR	0	0	0	PT:100	0
IP_103442	AltProt	Homo sapiens	61	6.82	9.21	CXCR6	XM_011533290.2	mRNA	CDS	0	0	6	BT:62.22,PT:98.36	6
IP_103443	AltProt	Homo sapiens	30	3.5	8.8	CXCR6	XM_011533291.2	mRNA	CDS	0	0	0	PT:96.67	0
IP_103444	AltProt	Homo sapiens	29	3.42	7.06	CXCR6	NM_006564.1	mRNA	3'UTR	0	0	0	PT:96.55	0
IP_103446	AltProt	Homo sapiens	31	3.44	12.03	XCR1	NM_001024644.1	mRNA	CDS	0	0	0		0
IP_103448	AltProt	Homo sapiens	48	4.87	7.03	XCR1	XM_017006201.1	mRNA	CDS	0	0	0	BT:92.68,PT:100,OA:92.68	0
IP_103449	AltProt	Homo sapiens	91	10	11.03	XCR1	NM_005283.2	mRNA	5'UTR	0	0	7		7
IP_103450	AltProt	Homo sapiens	30	3.19	8.53	CCR1	NM_001295.2	mRNA	CDS	0	0	0	RN:70,BT:73.33,PT:100,OA:76.67	0
IP_103451	AltProt	Homo sapiens	33	3.81	5.42	CCR1	NM_001295.2	mRNA	3'UTR	0	0	0		0
IP_103452	AltProt	Homo sapiens	56	6.18	9.19	CCR1	NM_001295.2	mRNA	CDS	0	0	0		0
IP_103453	AltProt	Homo sapiens	42	5.02	9.91	CCR1	NM_001295.2	mRNA	3'UTR	0	0	4	PT:97.44	4
IP_103454	AltProt	Homo sapiens	62	6.78	10.22	CCR1	NM_001295.2	mRNA	3'UTR	0	0	4	PT:97.92	4
IP_103456	AltProt	Homo sapiens	37	4.19	10.33	CCR1	NM_001295.2	mRNA	3'UTR	0	0	0	PT:100	0
IP_103457	AltProt	Homo sapiens	29	3.39	3.85	CCR3	NM_178328.1	mRNA	CDS	0	0	0	PT:100	0
IP_103458	AltProt	Homo sapiens	29	3.33	11.58	CCR3	XM_017005685.1	mRNA	CDS	0	0	0	PT:100	0
IP_103459	AltProt	Homo sapiens	31	3.12	8.23	CCR3	XM_017005685.1	mRNA	CDS	0	0	5	PT:100	5
IP_103460	AltProt	Homo sapiens	41	4.5	9.84	CCR3	XM_006712960.3	mRNA	3'UTR	0	0	0	PT:92.68	0
IP_103464	AltProt	Homo sapiens	30	2.99	3.85	CCR2	NM_001123041.2	mRNA	CDS	0	0	0	PT:100,OA:78.26	0
IP_103465	AltProt	Homo sapiens	46	5.32	3.93	CCR2	NM_001123396.1	mRNA	5'UTR	0	0	1	PT:97.83	1
IP_103466	AltProt	Homo sapiens	58	6.9	10.36	CCR2	XM_011534069.1	mRNA	3'UTR	0	0	0	PT:96.55	0
IP_103466	AltProt	Homo sapiens	58	6.9	10.36	CCR2	NM_001123041.2	mRNA	CDS	0	0	0	PT:96.55	0
IP_103467	AltProt	Homo sapiens	59	6.77	9.85	CCR2	XM_011534069.1	mRNA	3'UTR	0	0	0	PT:98.31	0
IP_103468	AltProt	Homo sapiens	43	5.01	10.13	CCR2	NM_001123041.2	mRNA	3'UTR	0	0	0	PT:92.86	0
IP_103469	AltProt	Homo sapiens	32	3.75	9.57	CCR2	NM_001123041.2	mRNA	5'UTR	0	0	0	PT:100	0
IP_103470	AltProt	Homo sapiens	41	4.74	8.34	CCR2	NM_001123041.2	mRNA	3'UTR	0	0	4	PT:95.12	4
IP_103471	AltProt	Homo sapiens	64	7.4	9.52	CCR2	NM_001123041.2	mRNA	3'UTR	1	0	0	PT:98.44	0
IP_103473	AltProt	Homo sapiens	38	4.31	12.52	CCR2	NM_001123041.2	mRNA	5'UTR	0	0	0	PT:94.74	0
IP_103474	AltProt	Homo sapiens	91	10.35	7.79	CCR2	XM_011534069.1	mRNA	3'UTR	0	0	3	PT:100	3
IP_103475	AltProt	Homo sapiens	38	4.05	6.4	CCR2	NM_001123396.1	mRNA	CDS	0	0	0	PT:92.11	0
IP_103476	AltProt	Homo sapiens	35	3.89	9.53	CCR2	XM_011534069.1	mRNA	CDS	0	0	0	PT:100	0
IP_103478	AltProt	Homo sapiens	44	5.37	11.03	CCR5	NM_001100168.1	mRNA	3'UTR	0	0	0	PT:97.73	0
IP_103479	AltProt	Homo sapiens	29	3.37	9.58	CCR5	NM_001100168.1	mRNA	3'UTR	0	0	0	PT:100	0
IP_103480	AltProt	Homo sapiens	50	5.91	4.84	CCR5	NM_001100168.1	mRNA	3'UTR	0	0	0	PT:98	0
IP_103481	AltProt	Homo sapiens	40	4.73	6.5	CCR5	NM_000579.3	mRNA	3'UTR	0	0	0	PT:97.5	0
IP_103483	AltProt	Homo sapiens	29	3.32	8.24	CCR5	NM_000579.3	mRNA	3'UTR	0	0	0	PT:93.1	0
IP_103484	AltProt	Homo sapiens	54	6.56	11.9	CCR5	NM_001100168.1	mRNA	3'UTR	0	0	0	PT:98.15	0
IP_103485	AltProt	Homo sapiens	76	8.85	4.53	CCR5	NM_000579.3	mRNA	3'UTR	1	0	0	PT:95.31	0
IP_103486	AltProt	Homo sapiens	30	3.19	4.19	CCR5	NM_001100168.1	mRNA	3'UTR	0	0	5	PT:96.67	5
IP_103487	AltProt	Homo sapiens	38	4.23	11.43	CCR5	NM_000579.3	mRNA	CDS	0	0	0	PT:100	0
IP_103489	AltProt	Homo sapiens	92	10.07	10.95	CCRL2	XM_017007436.1	mRNA	CDS	0	0	1	PT:96.74	1
IP_103490	AltProt	Homo sapiens	30	3.56	6.21	CCRL2	XM_011534209.1	mRNA	3'UTR	0	0	0	PT:100	0
IP_103606	AltProt	Homo sapiens	109	11.57	8.79	PTH1R	XM_017006934.1	mRNA	3'UTR	0	0	0	RN:67.39,PT:99.08	0
IP_103606	AltProt	Homo sapiens	109	11.57	8.79	PTH1R	NM_000316.2	mRNA	CDS	0	0	0	RN:67.39,PT:99.08	0
IP_103607	AltProt	Homo sapiens	53	5.45	9.91	PTH1R	XM_011533968.2	mRNA	CDS	0	0	1	RN:86.49,BT:86.49,PT:100,OA:89.19	1
IP_103609	AltProt	Homo sapiens	34	3.78	12.98	PTH1R	XM_005265344.3	mRNA	CDS	0	0	1	PT:100	1
IP_104057	AltProt	Homo sapiens	32	3.36	10.76	CELSR3	NM_001407.2	mRNA	5'UTR	0	2	0	MM:87.5,RN:78.12,BT:81.25	0
IP_104058	AltProt	Homo sapiens	40	4.11	8.57	CELSR3	NM_001407.2	mRNA	CDS	0	0	0	PT:97.5,OA:71.05	0
IP_104059	AltProt	Homo sapiens	87	9.76	11.77	CELSR3	NM_001407.2	mRNA	CDS	0	0	0	MM:67.07,RN:64.41,PT:97.7	0
IP_104060	AltProt	Homo sapiens	35	4.17	9.5	CELSR3	NM_001407.2	mRNA	CDS	0	0	0	RN:68.57,BT:69.7,PT:100,OA:69.7	0
IP_104061	AltProt	Homo sapiens	64	7.06	8.4	CELSR3	NM_001407.2	mRNA	CDS	0	0	0	RN:65,OA:77.36	0
IP_104062	AltProt	Homo sapiens	67	7.43	9.83	CELSR3	NM_001407.2	mRNA	CDS	0	0	0	MM:80,RN:81.54,BT:81.82,PT:97.01,OA:83.33	0
IP_104063	AltProt	Homo sapiens	45	4.94	11.9	CELSR3	NM_001407.2	mRNA	CDS	0	0	0	MM:80,RN:75.56,BT:86.67,PT:97.78	0
IP_104064	AltProt	Homo sapiens	124	12.92	8.27	CELSR3	NM_001407.2	mRNA	CDS	0	0	0	MM:73.87,RN:73.91,BT:76.64,PT:96.04,OA:73.5	0
IP_104065	AltProt	Homo sapiens	95	10.04	9.1	CELSR3	NM_001407.2	mRNA	3'UTR	0	0	6	RN:46.05,PT:100	6
IP_104066	AltProt	Homo sapiens	56	6.19	12.63	CELSR3	NM_001407.2	mRNA	CDS	0	0	0	PT:96.43,OA:71.7	0
IP_104067	AltProt	Homo sapiens	113	11.27	12.33	CELSR3	NM_001407.2	mRNA	CDS	0	0	1	DR:51.79,MM:79.73,RN:78.38,BT:74.32,PT:88.5,OA:46.43	1
IP_104068	AltProt	Homo sapiens	88	9.74	12.15	CELSR3	NM_001407.2	mRNA	CDS	0	0	6	MM:68.18,RN:69.12,BT:68.97,PT:100,OA:68.97	6
IP_104069	AltProt	Homo sapiens	138	15.2	12.22	CELSR3	NM_001407.2	mRNA	CDS	0	0	0	DR:44.95,MM:70.83,RN:75.83,BT:80.45,PT:98.55,OA:79.67	0
IP_104070	AltProt	Homo sapiens	29	3.01	12.5	CELSR3	NM_001407.2	mRNA	CDS	0	0	0	PT:96.55	0
IP_104071	AltProt	Homo sapiens	29	3.06	7.97	CELSR3	NM_001407.2	mRNA	CDS	0	0	0	MM:72.41	0
IP_104072	AltProt	Homo sapiens	73	7.67	11.57	CELSR3	NM_001407.2	mRNA	CDS	0	0	0	MM:68.49,RN:69.44,BT:79.45,PT:56.16,OA:84.21	0
IP_104073	AltProt	Homo sapiens	103	10.78	8.34	CELSR3	NM_001407.2	mRNA	CDS	0	0	0	MM:58.46,PT:99.03	0
IP_104074	AltProt	Homo sapiens	29	2.95	7.37	CELSR3	NM_001407.2	mRNA	CDS	0	0	0	RN:72	0
IP_104075	AltProt	Homo sapiens	34	3.98	11.38	CELSR3	NM_001407.2	mRNA	CDS	0	0	6	MM:73.53,RN:73.53,BT:79.41,PT:100,OA:73.53	6
IP_104076	AltProt	Homo sapiens	52	4.55	12.38	CELSR3	NM_001407.2	mRNA	5'UTR	0	0	0		0
IP_104077	AltProt	Homo sapiens	57	5.99	8.97	CELSR3	NM_001407.2	mRNA	CDS	0	0	1	MM:68.29,RN:70.37,BT:80.7,PT:98.25,OA:80.7	1
IP_104078	AltProt	Homo sapiens	41	4.42	9.12	CELSR3	NM_001407.2	mRNA	CDS	0	0	0	MM:65.85,RN:63.41,BT:78.05,PT:95.12	0
IP_104079	AltProt	Homo sapiens	149	17	12.21	CELSR3	NM_001407.2	mRNA	CDS	1	0	1	BT:75.68,PT:99.33,OA:77.03	1
IP_104080	AltProt	Homo sapiens	36	3.92	8.52	CELSR3	NM_001407.2	mRNA	CDS	0	0	0	PT:100	0
IP_104081	AltProt	Homo sapiens	94	9.7	11.07	CELSR3	NM_001407.2	mRNA	CDS	0	0	0	PT:98.94	0
IP_104082	AltProt	Homo sapiens	58	5.52	3.85	CELSR3	NM_001407.2	mRNA	CDS	0	0	0	MM:70,PT:100	0
IP_104083	AltProt	Homo sapiens	94	10.62	9.18	CELSR3	NM_001407.2	mRNA	3'UTR	0	0	8	PT:98.94	8
IP_104084	AltProt	Homo sapiens	34	3.51	8.51	CELSR3	NM_001407.2	mRNA	CDS	0	0	0	MM:82.35,PT:100	0
IP_104085	AltProt	Homo sapiens	62	6.52	11.72	CELSR3	NM_001407.2	mRNA	CDS	0	0	0	BT:66.13,PT:98.39	0
IP_104086	AltProt	Homo sapiens	138	15.3	13.03	CELSR3	NM_001407.2	mRNA	CDS	0	0	0	PT:100	0
IP_104087	AltProt	Homo sapiens	34	3.62	8.52	CELSR3	NM_001407.2	mRNA	3'UTR	0	0	0		0
IP_104088	AltProt	Homo sapiens	94	10.16	6.74	CELSR3	NM_001407.2	mRNA	3'UTR	0	0	1	PT:98.94,OA:57.35	1
IP_104089	AltProt	Homo sapiens	44	5.11	4.35	CELSR3	NM_001407.2	mRNA	3'UTR	0	0	1	PT:100	1
IP_104091	AltProt	Homo sapiens	39	4.29	4.02	CELSR3	NM_001407.2	mRNA	3'UTR	0	0	0	PT:97.44	0
IP_104986	AltProt	Homo sapiens	155	16.51	11.77	GRM2	XM_017006271.1	mRNA	CDS	0	0	1	MM:74.07,RN:78.02,PT:97.42,OA:77.27	1
IP_104987	AltProt	Homo sapiens	54	5.71	7.18	GRM2	NM_001130063.1	mRNA	5'UTR	0	0	0	PT:98.15	0
IP_104987	AltProt	Homo sapiens	54	5.71	7.18	GRM2	XM_011533640.2	mRNA	CDS	0	0	0	PT:98.15	0
IP_104988	AltProt	Homo sapiens	48	5.39	12.5	GRM2	XM_011533640.2	mRNA	5'UTR	0	0	0	DR:58.33,MM:72.92,RN:64.58,BT:79.17,PT:100,OA:75	0
IP_104988	AltProt	Homo sapiens	48	5.39	12.5	GRM2	NM_000839.3	mRNA	CDS	0	0	0	DR:58.33,MM:72.92,RN:64.58,BT:79.17,PT:100,OA:75	0
IP_104989	AltProt	Homo sapiens	204	20.94	11.99	GRM2	XM_011533641.2	mRNA	CDS	0	0	1	RN:72.18,PT:99.09	1
IP_104990	AltProt	Homo sapiens	101	11.13	11.72	GRM2	XM_011533642.1	mRNA	CDS	0	0	7	BT:74.26,PT:99.01,OA:66.34	7
IP_104992	AltProt	Homo sapiens	69	7.47	6.67	GRM2	XM_011533643.1	mRNA	3'UTR	0	0	0	PT:87.69	0
IP_105027	AltProt	Homo sapiens	82	8.83	11.65	GPR62	NM_080865.3	mRNA	CDS	0	0	0	MM:57.45,RN:61.7,PT:100	0
IP_105028	AltProt	Homo sapiens	134	13.66	13	GPR62	NM_080865.3	mRNA	CDS	0	0	1	MM:63.04,BT:64.93,PT:97.01	1
IP_106414	AltProt	Homo sapiens	190	20.32	12.35	GPR27	NM_018971.1	mRNA	CDS	0	0	0	PT:97.89	0
IP_106652	AltProt	Homo sapiens	34	4.09	7.16	HTR1F	XM_011533664.2	mRNA	CDS	0	0	0	PT:100	0
IP_106654	AltProt	Homo sapiens	37	4.56	10.97	HTR1F	XM_005264751.3	mRNA	3'UTR	0	0	0		0
IP_106655	AltProt	Homo sapiens	39	4.67	6.79	HTR1F	XM_011533664.2	mRNA	3'UTR	0	0	0		0
IP_106824	AltProt	Homo sapiens	58	6.69	8.09	OR5AC2	NM_054106.1	mRNA	CDS	0	0	7	PT:98.28,OA:48.89	7
IP_106826	AltProt	Homo sapiens	33	4.05	9.4	OR5H1	NM_001005338.1	mRNA	CDS	0	0	0	PT:100	0
IP_106827	AltProt	Homo sapiens	33	3.95	7.41	OR5H1	NM_001005338.1	mRNA	CDS	0	0	0	MM:62.5,RN:65.62,BT:66.67,PT:93.94,OA:65.38	0
IP_106829	AltProt	Homo sapiens	33	3.84	7.42	OR5H14	NM_001005514.1	mRNA	CDS	0	0	0	MM:59.38,RN:62.5,BT:63.33,PT:93.94,OA:63.33	0
IP_106831	AltProt	Homo sapiens	33	3.94	6.49	OR5H15	NM_001005515.1	mRNA	CDS	0	0	0	RN:62.5,BT:60,PT:87.88,OA:60	0
IP_106834	AltProt	Homo sapiens	33	3.88	5.46	OR5H2	NM_001005482.1	mRNA	CDS	0	0	0	RN:51.52,PT:100	0
IP_106836	AltProt	Homo sapiens	40	4.87	9.45	OR5K4	NM_001005517.1	mRNA	CDS	0	0	0	MM:85,RN:82.5,BT:79.49,PT:100,OA:79.49	0
IP_106837	AltProt	Homo sapiens	45	5.15	7.07	OR5K4	NM_001005517.1	mRNA	CDS	0	0	0	MM:73.68,RN:75,PT:88.89	0
IP_106839	AltProt	Homo sapiens	31	3.9	5.41	OR5K3	NM_001005516.1	mRNA	CDS	0	0	3	PT:100	3
IP_106840	AltProt	Homo sapiens	40	4.89	9.45	OR5K3	NM_001005516.1	mRNA	CDS	0	0	1	MM:87.5,RN:85,BT:82.05,PT:97.5,OA:82.05	1
IP_106841	AltProt	Homo sapiens	32	3.61	5.27	OR5K3	NM_001005516.1	mRNA	CDS	0	0	0	MM:70.97,RN:81.25,PT:96.88	0
IP_106843	AltProt	Homo sapiens	40	4.9	8.51	OR5K1	NM_001004736.3	mRNA	CDS	0	0	1	MM:87.18,RN:78.95,BT:76.92,PT:97.5,OA:76.92	1
IP_106844	AltProt	Homo sapiens	38	4.36	6.79	OR5K1	NM_001004736.3	mRNA	CDS	0	0	0	MM:78.95,RN:87.5,PT:86.84	0
IP_106846	AltProt	Homo sapiens	40	4.82	8.53	OR5K2	NM_001004737.1	mRNA	CDS	0	0	1	MM:84.62,RN:76.32,BT:79.49,PT:100,OA:79.49	1
IP_106857	AltProt	Homo sapiens	31	3.45	10.53	GPR15	NM_005290.3	mRNA	CDS	0	0	0	PT:100	0
IP_106858	AltProt	Homo sapiens	130	14.77	7.69	GPR15	NM_005290.3	mRNA	CDS	0	0	0	PT:99.23	0
IP_106963	AltProt	Homo sapiens	36	4.15	10.63	ADGRG7	NM_032787.2	mRNA	CDS	0	0	0	PT:100	0
IP_106964	AltProt	Homo sapiens	48	5.46	6.2	ADGRG7	NM_001308362.1	mRNA	CDS	0	0	0	BT:83.87,PT:97.92,OA:83.87	0
IP_106967	AltProt	Homo sapiens	93	10.45	11.83	ADGRG7	NM_032787.2	mRNA	CDS	0	0	5	PT:100	5
IP_106968	AltProt	Homo sapiens	37	4.42	10.87	ADGRG7	NM_032787.2	mRNA	5'UTR	0	0	0	PT:100	0
IP_106969	AltProt	Homo sapiens	42	4.61	9.49	ADGRG7	NM_032787.2	mRNA	CDS	0	0	0	MM:64.1,RN:61.54,PT:100	0
IP_106970	AltProt	Homo sapiens	30	3.58	12.53	ADGRG7	NM_001308362.1	mRNA	CDS	0	0	0	PT:100	0
IP_106971	AltProt	Homo sapiens	38	4.23	8.5	ADGRG7	XM_011513245.2	mRNA	CDS	0	0	0	PT:100	0
IP_107802	AltProt	Homo sapiens	135	14.4	7.6	DRD3	NM_000796.5	mRNA	5'UTR	0	0	0	PT:98.52,OA:66.67	0
IP_108134	AltProt	Homo sapiens	83	9.64	6.07	GPR156	XM_017005796.1	mRNA	3'UTR	0	0	0	PT:100	0
IP_108135	AltProt	Homo sapiens	32	3.43	9.76	GPR156	XM_011512488.2	mRNA	3'UTR	0	0	0	PT:100	0
IP_108136	AltProt	Homo sapiens	49	5.5	12.81	GPR156	XM_017005796.1	mRNA	CDS	0	0	0	PT:100	0
IP_108137	AltProt	Homo sapiens	167	17.48	9.47	GPR156	NM_153002.2	mRNA	CDS	0	0	1	PT:98.8	1
IP_108139	AltProt	Homo sapiens	43	5.26	9.12	GPR156	XM_017005795.1	mRNA	3'UTR	0	0	0	PT:100	0
IP_108140	AltProt	Homo sapiens	38	4.31	8.54	GPR156	XM_011512484.2	mRNA	5'UTR	0	0	3	RN:62.16,BT:77.42,PT:100,OA:83.87	3
IP_108140	AltProt	Homo sapiens	38	4.31	8.54	GPR156	NM_001168271.1	mRNA	CDS	0	0	3	RN:62.16,BT:77.42,PT:100,OA:83.87	3
IP_108141	AltProt	Homo sapiens	51	6.2	9.2	GPR156	XM_011512487.1	mRNA	3'UTR	0	0	0	PT:98.04	0
IP_108142	AltProt	Homo sapiens	87	9.2	8.26	GPR156	NM_153002.2	mRNA	3'UTR	0	0	0	PT:100	0
IP_108143	AltProt	Homo sapiens	70	7.62	4.37	GPR156	XM_011512484.2	mRNA	5'UTR	0	1	0	PT:97.14	0
IP_108144	AltProt	Homo sapiens	88	9.77	6.2	GPR156	XM_011512484.2	mRNA	CDS	0	0	0	MM:73.86,RN:68.18,PT:98.86	0
IP_108145	AltProt	Homo sapiens	41	4.18	7.52	GPR156	XM_011512488.2	mRNA	3'UTR	0	0	0	PT:97.56	0
IP_108146	AltProt	Homo sapiens	46	5.2	9.83	GPR156	XM_017005797.1	mRNA	5'UTR	0	1	4	PT:100	4
IP_108147	AltProt	Homo sapiens	29	3.26	8.23	GPR156	NM_001168271.1	mRNA	5'UTR	0	0	5	BT:76.67,PT:100,OA:76.67	5
IP_108372	AltProt	Homo sapiens	33	3.49	4.26	CASR	NM_001178065.1	mRNA	3'UTR	0	0	5	PT:93.94	5
IP_108373	AltProt	Homo sapiens	46	5.02	6.45	CASR	NM_000388.3	mRNA	5'UTR	0	0	0	PT:100	0
IP_108374	AltProt	Homo sapiens	146	15.4	12.26	CASR	XM_017007325.1	mRNA	CDS	0	0	0	MM:75.34,RN:76.71,BT:78.76,PT:99.32,OA:79.65	0
IP_108375	AltProt	Homo sapiens	62	7.17	8.22	CASR	XM_006713789.3	mRNA	3'UTR	0	0	5		5
IP_108376	AltProt	Homo sapiens	29	3.42	11.01	CASR	XM_006713789.3	mRNA	CDS	0	0	0	MM:78.57,RN:85.71,BT:78.57,PT:100	0
IP_108377	AltProt	Homo sapiens	47	5.24	4.39	CASR	NM_001178065.1	mRNA	3'UTR	0	0	0	PT:97.87	0
IP_108378	AltProt	Homo sapiens	34	3.31	8.55	CASR	XM_017007324.1	mRNA	CDS	0	0	1		1
IP_108379	AltProt	Homo sapiens	130	14.29	12.43	CASR	XM_017007325.1	mRNA	CDS	0	0	0	RN:67.16,BT:76.15,PT:97.69,OA:77.32	0
IP_108380	AltProt	Homo sapiens	37	4.15	4.43	CASR	XM_017007325.1	mRNA	5'UTR	0	0	0	PT:100	0
IP_108382	AltProt	Homo sapiens	156	16.42	11.98	CASR	NM_001178065.1	mRNA	CDS	0	0	0	MM:70.51,RN:71.79,BT:72.36,PT:99.36,OA:73.17	0
IP_108383	AltProt	Homo sapiens	45	4.94	3.75	CASR	XM_017007324.1	mRNA	5'UTR	0	0	6		6
IP_108384	AltProt	Homo sapiens	60	6.48	4.1	CASR	XM_017007324.1	mRNA	5'UTR	1	0	3	PT:100	3
IP_108385	AltProt	Homo sapiens	56	5.9	8.98	CASR	XM_017007324.1	mRNA	5'UTR	0	0	0		0
IP_108386	AltProt	Homo sapiens	68	7.84	10.06	CASR	XM_017007324.1	mRNA	5'UTR	0	0	0		0
IP_108389	AltProt	Homo sapiens	89	9.57	12.51	CASR	XM_005247837.2	mRNA	CDS	0	0	0	RN:67.16,BT:77.53,PT:96.63,OA:78.57	0
IP_109272	AltProt	Homo sapiens	64	6.76	12.2	RHO	NM_000539.3	mRNA	CDS	0	0	0	RN:67.35,PT:96.88	0
IP_109273	AltProt	Homo sapiens	90	9.58	6.5	RHO	NM_000539.3	mRNA	3'UTR	0	0	0	PT:98.89	0
IP_109274	AltProt	Homo sapiens	39	4.41	13.35	RHO	NM_000539.3	mRNA	CDS	0	0	0		0
IP_109275	AltProt	Homo sapiens	43	4.8	6.18	RHO	NM_000539.3	mRNA	CDS	0	0	0	MM:69.05,PT:100,OA:83.72	0
IP_109276	AltProt	Homo sapiens	45	4.96	8.68	RHO	NM_000539.3	mRNA	CDS	1	0	0	PT:100	0
IP_109277	AltProt	Homo sapiens	71	7.96	7.91	RHO	NM_000539.3	mRNA	3'UTR	0	0	0	PT:98.59	0
IP_109278	AltProt	Homo sapiens	32	3.63	12.28	RHO	NM_000539.3	mRNA	3'UTR	0	0	0	PT:96.88	0
IP_109279	AltProt	Homo sapiens	60	6.69	6.06	RHO	NM_000539.3	mRNA	3'UTR	1	0	0	MM:45.16,RN:54.1,PT:95	0
IP_109280	AltProt	Homo sapiens	50	5.81	7.42	RHO	NM_000539.3	mRNA	3'UTR	1	0	0	PT:98	0
IP_109281	AltProt	Homo sapiens	48	5.15	12.32	RHO	NM_000539.3	mRNA	CDS	0	0	0	MM:81.25,RN:81.25,BT:83.33,PT:97.92,OA:85.42	0
IP_109283	AltProt	Homo sapiens	40	4.73	9.49	RHO	NM_000539.3	mRNA	3'UTR	0	0	0	PT:100	0
IP_109284	AltProt	Homo sapiens	30	3.27	9.3	RHO	NM_000539.3	mRNA	3'UTR	0	0	0		0
IP_109286	AltProt	Homo sapiens	33	3.74	8.55	RHO	NM_000539.3	mRNA	3'UTR	0	0	5	PT:100	5
IP_109500	AltProt	Homo sapiens	43	4.9	10.01	ACKR4	NM_178445.2	mRNA	3'UTR	0	0	4	PT:100	4
IP_109501	AltProt	Homo sapiens	56	6.36	10.78	ACKR4	NM_016557.3	mRNA	CDS	0	0	0	MM:70.73,RN:71.88,BT:67.57,PT:100,OA:67.39	0
IP_109502	AltProt	Homo sapiens	44	5.11	7.69	ACKR4	NM_016557.3	mRNA	3'UTR	0	0	0	MM:62.86,BT:57.5,PT:100,OA:57.5	0
IP_110490	AltProt	Homo sapiens	45	5.16	10.07	AGTR1	NM_032049.3	mRNA	3'UTR	0	0	0		0
IP_110491	AltProt	Homo sapiens	35	4.08	11.25	AGTR1	NM_000685.4	mRNA	3'UTR	0	0	1	PT:97.14	1
IP_110492	AltProt	Homo sapiens	32	3.53	12.38	AGTR1	NM_004835.4	mRNA	5'UTR	1	0	0	PT:100	0
IP_110724	AltProt	Homo sapiens	41	5.21	10.86	GPR171	XM_005247403.3	mRNA	CDS	0	0	0		0
IP_110726	AltProt	Homo sapiens	29	3.31	10.79	GPR171	XM_005247403.3	mRNA	5'UTR	0	0	0	PT:100	0
IP_110727	AltProt	Homo sapiens	47	5.41	8.54	GPR171	XM_005247403.3	mRNA	5'UTR	0	0	0	PT:100	0
IP_110728	AltProt	Homo sapiens	33	3.73	9.38	P2RY14	NM_014879.3	mRNA	5'UTR	0	0	0	PT:100	0
IP_110729	AltProt	Homo sapiens	45	5.27	11.83	P2RY14	NM_001081455.1	mRNA	3'UTR	0	0	0	PT:100	0
IP_110731	AltProt	Homo sapiens	29	3.21	6.18	P2RY14	XM_017007583.1	mRNA	CDS	0	0	0	PT:96.55	0
IP_110732	AltProt	Homo sapiens	56	6.38	11.14	P2RY14	XM_005247922.3	mRNA	5'UTR	0	0	0	PT:100	0
IP_110733	AltProt	Homo sapiens	88	10.17	10.08	P2RY14	NM_001081455.1	mRNA	5'UTR	0	0	0	PT:100	0
IP_110734	AltProt	Homo sapiens	52	6.02	6.5	P2RY14	XM_005247923.3	mRNA	5'UTR	0	0	0	PT:100	0
IP_110735	AltProt	Homo sapiens	48	5.35	9.43	GPR87	NM_023915.3	mRNA	CDS	0	0	0	PT:97.92	0
IP_110737	AltProt	Homo sapiens	29	3.26	12.51	GPR87	NM_023915.3	mRNA	CDS	0	0	0	PT:96.43	0
IP_110739	AltProt	Homo sapiens	34	3.71	3.34	GPR87	NM_023915.3	mRNA	CDS	0	0	0	MM:78.79,BT:76.47,PT:100,OA:78.79	0
IP_110740	AltProt	Homo sapiens	30	3.5	5.54	GPR87	NM_023915.3	mRNA	5'UTR	0	0	0	PT:96.67	0
IP_110741	AltProt	Homo sapiens	32	3.52	8.5	P2RY13	XM_006713664.1	mRNA	3'UTR	0	0	0	PT:93.75	0
IP_110742	AltProt	Homo sapiens	29	3.41	9.82	P2RY13	XM_006713664.1	mRNA	3'UTR	0	0	0	PT:96.55	0
IP_110744	AltProt	Homo sapiens	87	10.46	10.49	P2RY13	NM_176894.2	mRNA	CDS	0	0	6	PT:100	6
IP_110745	AltProt	Homo sapiens	34	3.85	8.54	P2RY13	XM_006713664.1	mRNA	3'UTR	1	0	0	PT:94.12	0
IP_110746	AltProt	Homo sapiens	110	12.47	7.5	P2RY13	NM_176894.2	mRNA	3'UTR	0	0	0	PT:93.58	0
IP_110747	AltProt	Homo sapiens	29	3.49	10.38	P2RY13	NM_176894.2	mRNA	3'UTR	1	0	1	PT:96.55	1
IP_110748	AltProt	Homo sapiens	52	6.25	11.09	P2RY13	NM_176894.2	mRNA	3'UTR	0	0	5		5
IP_110749	AltProt	Homo sapiens	38	4.18	8.49	P2RY13	NM_176894.2	mRNA	3'UTR	0	0	3	PT:94.74	3
IP_110751	AltProt	Homo sapiens	42	5.19	11.15	P2RY12	NM_022788.4	mRNA	3'UTR	0	0	0		0
IP_110753	AltProt	Homo sapiens	54	5.9	7.52	P2RY12	NM_022788.4	mRNA	5'UTR	0	0	0	PT:100,OA:54.55	0
IP_110754	AltProt	Homo sapiens	35	3.98	7.36	P2RY12	NM_022788.4	mRNA	CDS	0	0	0	BT:69.7,PT:100,OA:75.76	0
IP_110786	AltProt	Homo sapiens	44	5.08	9.53	SUCNR1	NM_033050.5	mRNA	CDS	0	0	0	BT:72.09,PT:100	0
IP_110839	AltProt	Homo sapiens	65	7.01	8.64	P2RY1	NM_002563.4	mRNA	CDS	0	0	5	MM:66.15,RN:70.77	5
IP_110840	AltProt	Homo sapiens	145	16.19	6.97	P2RY1	NM_002563.4	mRNA	CDS	0	0	0	PT:98.62	0
IP_110841	AltProt	Homo sapiens	140	15.24	11.77	P2RY1	NM_002563.4	mRNA	5'UTR	3	0	6	MM:67.62,RN:63.57,BT:77.6,PT:99.29,OA:84.72	6
IP_110842	AltProt	Homo sapiens	29	3.31	7.54	P2RY1	NM_002563.4	mRNA	3'UTR	0	0	0		0
IP_110843	AltProt	Homo sapiens	55	6.34	10.11	P2RY1	NM_002563.4	mRNA	3'UTR	0	0	4		4
IP_110844	AltProt	Homo sapiens	57	6.24	12.58	P2RY1	NM_002563.4	mRNA	5'UTR	0	0	0	MM:56.14,RN:50.88,BT:75,PT:96.49	0
IP_110885	AltProt	Homo sapiens	37	3.99	5.3	GPR149	NM_001038705.1	mRNA	CDS	0	0	0	BT:75.68,PT:100,OA:75.68	0
IP_110887	AltProt	Homo sapiens	29	3.48	11.44	GPR149	NM_001038705.1	mRNA	CDS	1	0	0	PT:100	0
IP_110888	AltProt	Homo sapiens	85	9.74	10.82	GPR149	NM_001038705.1	mRNA	CDS	0	0	0	MM:61.64,RN:64.38,BT:76.83,PT:97.65,OA:75.61	0
IP_110889	AltProt	Homo sapiens	49	4.88	11.25	GPR149	NM_001038705.1	mRNA	CDS	0	0	0	MM:59.18,BT:55.74,PT:100	0
IP_110890	AltProt	Homo sapiens	39	4.43	10.04	GPR149	NM_001038705.1	mRNA	CDS	0	0	0	BT:65.79,PT:100,OA:63.16	0
IP_111426	AltProt	Homo sapiens	32	3.79	10.18	GPR160	XM_006713582.3	mRNA	3'UTR	1	0	0	PT:100	0
IP_111428	AltProt	Homo sapiens	50	5.75	8.52	GPR160	XM_017006161.1	mRNA	5'UTR	0	0	0		0
IP_111429	AltProt	Homo sapiens	36	4.17	10.78	GPR160	XM_005247346.3	mRNA	5'UTR	0	0	5	PT:100	5
IP_111430	AltProt	Homo sapiens	37	4.23	8.26	GPR160	XM_017006161.1	mRNA	5'UTR	0	0	0	PT:100	0
IP_111431	AltProt	Homo sapiens	30	3.66	5.69	GPR160	XM_005247346.3	mRNA	5'UTR	0	0	0	PT:96.67	0
IP_111615	AltProt	Homo sapiens	57	6.6	8.99	GHSR	NM_198407.2	mRNA	3'UTR	0	0	0	PT:96.49	0
IP_111616	AltProt	Homo sapiens	39	4.5	8.49	GHSR	NM_198407.2	mRNA	3'UTR	0	0	4	PT:94.87	4
IP_111618	AltProt	Homo sapiens	32	3.71	5.48	GHSR	NM_198407.2	mRNA	3'UTR	0	0	6	BT:79.31,PT:96.88	6
IP_111619	AltProt	Homo sapiens	30	3.71	9.26	GHSR	NM_198407.2	mRNA	3'UTR	0	0	0	PT:93.33	0
IP_111620	AltProt	Homo sapiens	30	3.7	4.45	GHSR	NM_198407.2	mRNA	3'UTR	0	0	0		0
IP_111621	AltProt	Homo sapiens	115	12.01	8.81	GHSR	NM_004122.2	mRNA	CDS	0	0	1	PT:100	1
IP_115932	AltProt	Homo sapiens	54	6.08	13.04	ADRA2C	NM_000683.3	mRNA	CDS	0	0	0		0
IP_115933	AltProt	Homo sapiens	93	9.52	8.69	ADRA2C	NM_000683.3	mRNA	3'UTR	0	0	0	PT:98.92	0
IP_115934	AltProt	Homo sapiens	42	4.32	9.3	ADRA2C	NM_000683.3	mRNA	3'UTR	0	0	0	PT:97.62	0
IP_116399	AltProt	Homo sapiens	30	3.05	7.52	GPR78	NM_080819.4	mRNA	3'UTR	0	0	0		0
IP_116400	AltProt	Homo sapiens	86	9.13	12.5	GPR78	NM_080819.4	mRNA	CDS	0	0	0		0
IP_116401	AltProt	Homo sapiens	60	6.72	10.41	GPR78	NM_080819.4	mRNA	3'UTR	0	0	0		0
IP_116402	AltProt	Homo sapiens	38	4.43	4.73	GPR78	NM_080819.4	mRNA	3'UTR	0	0	0		0
IP_116403	AltProt	Homo sapiens	56	6.23	8.64	GPR78	NM_080819.4	mRNA	3'UTR	0	0	6		6
IP_116404	AltProt	Homo sapiens	65	7.09	7.3	GPR78	NM_080819.4	mRNA	3'UTR	0	0	0		0
IP_116405	AltProt	Homo sapiens	61	6.68	8.99	GPR78	NM_080819.4	mRNA	3'UTR	0	0	0		0
IP_116406	AltProt	Homo sapiens	37	3.87	4.19	GPR78	NM_080819.4	mRNA	3'UTR	0	0	0		0
IP_116408	AltProt	Homo sapiens	72	7.68	4.77	GPR78	NM_080819.4	mRNA	3'UTR	0	0	0		0
IP_116409	AltProt	Homo sapiens	72	7.33	7.24	GPR78	NM_080819.4	mRNA	3'UTR	0	0	0		0
IP_116410	AltProt	Homo sapiens	89	9.57	10.46	GPR78	NM_080819.4	mRNA	CDS	0	0	0		0
IP_116411	AltProt	Homo sapiens	49	5.78	12.5	GPR78	NM_080819.4	mRNA	3'UTR	0	0	0		0
IP_116412	AltProt	Homo sapiens	93	10.33	7.58	GPR78	NM_080819.4	mRNA	3'UTR	0	0	5		5
IP_116474	AltProt	Homo sapiens	30	3.18	12.2	DRD5	NM_000798.4	mRNA	5'UTR	0	0	0	PT:100	0
IP_116476	AltProt	Homo sapiens	37	4.36	7.98	DRD5	NM_000798.4	mRNA	3'UTR	0	0	0	PT:97.3	0
IP_116477	AltProt	Homo sapiens	70	7.74	12.5	DRD5	NM_000798.4	mRNA	5'UTR	1	0	0	MM:44.93,PT:97.14	0
IP_116478	AltProt	Homo sapiens	33	3.59	5.35	DRD5	NM_000798.4	mRNA	3'UTR	0	0	4	PT:96.97	4
IP_116479	AltProt	Homo sapiens	53	5.39	8.57	DRD5	NM_000798.4	mRNA	CDS	0	0	0	PT:98.11	0
IP_116821	AltProt	Homo sapiens	34	3.45	13.28	ADGRA3	NM_145290.3	mRNA	5'UTR	0	7	0		0
IP_116822	AltProt	Homo sapiens	35	3.98	9.37	ADGRA3	XM_011513811.2	mRNA	CDS	0	0	0	MM:65.71,BT:63.33,PT:100,OA:61.29	0
IP_116823	AltProt	Homo sapiens	39	4.69	3.78	ADGRA3	XM_005248137.4	mRNA	CDS	0	0	0	RN:66.67,BT:76.32,PT:92.31,OA:71.05	0
IP_116824	AltProt	Homo sapiens	52	5.81	10.13	ADGRA3	XM_011513811.2	mRNA	CDS	0	0	0	PT:100	0
IP_116825	AltProt	Homo sapiens	40	4.31	12.1	ADGRA3	XM_005248137.4	mRNA	CDS	1	0	0	PT:100	0
IP_116826	AltProt	Homo sapiens	29	3.05	10.78	ADGRA3	XM_011513811.2	mRNA	CDS	0	0	0	PT:100	0
IP_116827	AltProt	Homo sapiens	35	3.85	12.52	ADGRA3	XM_017007834.1	mRNA	CDS	0	0	0	PT:94.29	0
IP_116828	AltProt	Homo sapiens	48	5.51	5.35	ADGRA3	XM_011513811.2	mRNA	CDS	0	0	8	MM:74.47,BT:81.4,PT:95.83,OA:81.4	8
IP_116829	AltProt	Homo sapiens	85	10.18	8.21	ADGRA3	NM_145290.3	mRNA	CDS	0	0	4	MM:67.57,BT:79.25,PT:98.82,OA:75.47	4
IP_116830	AltProt	Homo sapiens	30	3.52	8.52	ADGRA3	XM_011513811.2	mRNA	CDS	0	0	0	PT:100	0
IP_116831	AltProt	Homo sapiens	41	4.61	9.61	ADGRA3	XM_011513811.2	mRNA	CDS	0	0	0	RN:60.98,PT:100	0
IP_116832	AltProt	Homo sapiens	31	3.62	9.83	ADGRA3	XM_017007834.1	mRNA	5'UTR	0	0	0	PT:100	0
IP_116832	AltProt	Homo sapiens	31	3.62	9.83	ADGRA3	XM_005248137.4	mRNA	CDS	0	0	0	PT:100	0
IP_116833	AltProt	Homo sapiens	34	3.88	7.69	ADGRA3	XM_011513811.2	mRNA	CDS	0	0	0	PT:100,OA:88.24	0
IP_116834	AltProt	Homo sapiens	50	5.81	8.85	ADGRA3	XM_005248137.4	mRNA	3'UTR	0	0	6		6
IP_116836	AltProt	Homo sapiens	50	5.82	10.24	ADGRA3	XM_005248137.4	mRNA	3'UTR	0	0	0	PT:68.75	0
IP_116837	AltProt	Homo sapiens	32	3.6	9.24	ADGRA3	XM_005248137.4	mRNA	CDS	0	0	0		0
IP_116838	AltProt	Homo sapiens	86	9.85	9.75	ADGRA3	XM_005248137.4	mRNA	3'UTR	0	0	0	PT:55.56	0
IP_117032	AltProt	Homo sapiens	30	3.28	5.62	CCKAR	NM_000730.2	mRNA	5'UTR	0	0	1	BT:73.33,PT:96.67,OA:66.67	1
IP_117034	AltProt	Homo sapiens	40	4.41	11.48	CCKAR	NM_000730.2	mRNA	CDS	0	0	0	MM:75,RN:75,PT:97.5	0
IP_117035	AltProt	Homo sapiens	42	4.06	11.38	CCKAR	NM_000730.2	mRNA	CDS	0	0	0	PT:97.62	0
IP_117036	AltProt	Homo sapiens	62	6.66	9.27	CCKAR	NM_000730.2	mRNA	3'UTR	1	0	0	PT:100	0
IP_118356	AltProt	Homo sapiens	49	5.94	10.45	ADGRL3	XM_017007929.1	mRNA	3'UTR	0	0	3	BT:91.3,OA:89.13	3
IP_118357	AltProt	Homo sapiens	29	3.27	4.54	ADGRL3	XM_017007939.1	mRNA	3'UTR	0	0	0	BT:100,PT:100,OA:96.55	0
IP_118358	AltProt	Homo sapiens	97	11.03	8.49	ADGRL3	XM_017007941.1	mRNA	CDS	0	0	0	DR:39.8,MM:77.11,RN:75.26,BT:86.46,PT:97.94,OA:84.38	0
IP_118359	AltProt	Homo sapiens	64	7.78	10.41	ADGRL3	XM_017007929.1	mRNA	CDS	0	0	6	MM:81.4,RN:79.07,BT:83.72,PT:100,OA:86.05	6
IP_118360	AltProt	Homo sapiens	81	9.69	9.94	ADGRL3	XM_017007931.1	mRNA	CDS	0	0	1	DR:51.43,MM:85.53,RN:86.84,BT:88.89,PT:98.77,OA:91.36	1
IP_118361	AltProt	Homo sapiens	63	7.33	10.45	ADGRL3	NM_001322246.1	mRNA	3'UTR	0	0	1	MM:69.84,RN:75,BT:87.5,PT:100,OA:82.5	1
IP_118361	AltProt	Homo sapiens	63	7.33	10.45	ADGRL3	XM_017007934.1	mRNA	CDS	0	0	1	MM:69.84,RN:75,BT:87.5,PT:100,OA:82.5	1
IP_118362	AltProt	Homo sapiens	65	7.53	8.1	ADGRL3	XM_017007941.1	mRNA	3'UTR	0	0	0	RN:61.54,PT:100	0
IP_118363	AltProt	Homo sapiens	80	9.47	10.17	ADGRL3	NM_001322402.1	mRNA	3'UTR	0	0	4	PT:89.47	4
IP_118364	AltProt	Homo sapiens	30	3.56	12.56	ADGRL3	XM_017007942.1	mRNA	3'UTR	0	0	0	PT:96.67	0
IP_118365	AltProt	Homo sapiens	30	3.56	9.68	ADGRL3	XM_017007931.1	mRNA	3'UTR	0	0	0	BT:100,PT:100	0
IP_118452	AltProt	Homo sapiens	41	4.66	8.52	GNRHR	NM_001012763.1	mRNA	3'UTR	0	0	3	PT:95.12	3
IP_118454	AltProt	Homo sapiens	38	4.61	8.73	GNRHR	NM_001012763.1	mRNA	3'UTR	0	0	4	PT:97.37	4
IP_118455	AltProt	Homo sapiens	35	4.26	8.53	GNRHR	NM_001012763.1	mRNA	5'UTR	0	0	0	PT:100	0
IP_118456	AltProt	Homo sapiens	33	4.19	10.7	GNRHR	NM_001012763.1	mRNA	3'UTR	0	0	0	PT:100	0
IP_118457	AltProt	Homo sapiens	32	3.79	9.58	GNRHR	NM_000406.2	mRNA	3'UTR	0	0	0	PT:90.62	0
IP_118458	AltProt	Homo sapiens	29	3.23	6.51	GNRHR	NM_000406.2	mRNA	3'UTR	0	0	0		0
IP_118459	AltProt	Homo sapiens	61	6.77	6.94	GNRHR	NM_000406.2	mRNA	CDS	0	0	0	PT:96.72,OA:75.41	0
IP_118461	AltProt	Homo sapiens	78	8.89	9.77	GNRHR	NM_001012763.1	mRNA	3'UTR	0	0	7		7
IP_118462	AltProt	Homo sapiens	33	3.9	9.46	GNRHR	NM_001012763.1	mRNA	5'UTR	0	0	5	PT:96.97	5
IP_118463	AltProt	Homo sapiens	49	5.39	7.42	GNRHR	NM_000406.2	mRNA	3'UTR	0	0	4	PT:97.96	4
IP_118801	AltProt	Homo sapiens	49	5.71	9.05	NPFFR2	NM_004885.2	mRNA	3'UTR	0	0	0		0
IP_118802	AltProt	Homo sapiens	60	6.44	11.34	NPFFR2	NM_001144756.1	mRNA	CDS	0	0	1	BT:79.63,PT:96.67	1
IP_118803	AltProt	Homo sapiens	33	3.59	9.84	NPFFR2	NM_053036.2	mRNA	CDS	0	0	0	PT:100	0
IP_118804	AltProt	Homo sapiens	38	4.24	11.8	NPFFR2	XM_011531554.2	mRNA	CDS	0	0	0	PT:100	0
IP_118808	AltProt	Homo sapiens	81	8.99	9.1	NPFFR2	NM_001144756.1	mRNA	5'UTR	0	0	3		3
IP_118810	AltProt	Homo sapiens	50	5.29	9	NPFFR2	NM_053036.2	mRNA	5'UTR	0	0	3	PT:89.66	3
IP_120693	AltProt	Homo sapiens	37	3.92	9.69	TACR3	NM_001059.2	mRNA	CDS	0	0	0	BT:70.27,PT:100,OA:70.27	0
IP_120695	AltProt	Homo sapiens	48	6.01	10.49	TACR3	NM_001059.2	mRNA	CDS	0	0	0	MM:68.75,RN:66.67,BT:75,PT:97.92,OA:70.83	0
IP_121005	AltProt	Homo sapiens	29	3.3	8.79	RRH	NM_006583.2	mRNA	CDS	0	0	0	PT:100,OA:72.41	0
IP_121451	AltProt	Homo sapiens	34	3.98	12.34	QRFPR	NM_198179.2	mRNA	CDS	0	0	0	PT:100,OA:64.71	0
IP_122348	AltProt	Homo sapiens	72	7.95	8.04	EDNRA	NM_001957.3	mRNA	CDS	0	0	6	BT:83.67,PT:100,OA:83.67	6
IP_122349	AltProt	Homo sapiens	52	5.86	9.45	EDNRA	NM_001957.3	mRNA	CDS	0	0	5	BT:75,PT:100,OA:73.81	5
IP_122350	AltProt	Homo sapiens	38	4.73	9.99	EDNRA	NM_001957.3	mRNA	3'UTR	0	0	0		0
IP_122351	AltProt	Homo sapiens	32	3.98	8.82	EDNRA	NM_001166055.1	mRNA	3'UTR	0	0	0	PT:96.88	0
IP_122352	AltProt	Homo sapiens	49	5.71	6.22	EDNRA	NM_001256283.1	mRNA	3'UTR	0	0	0	PT:87.76	0
IP_122353	AltProt	Homo sapiens	40	4.67	7.81	EDNRA	NM_001256283.1	mRNA	CDS	0	0	0	PT:100	0
IP_122354	AltProt	Homo sapiens	29	3.34	7.36	EDNRA	NM_001166055.1	mRNA	3'UTR	0	0	0	PT:100	0
IP_122356	AltProt	Homo sapiens	77	8.73	8.3	EDNRA	NM_001957.3	mRNA	3'UTR	0	0	0	BT:63.04,PT:97.96,OA:65.85	0
IP_122357	AltProt	Homo sapiens	31	3.53	8.82	EDNRA	NM_001166055.1	mRNA	3'UTR	0	0	5	PT:93.55	5
IP_122360	AltProt	Homo sapiens	50	5.51	8.22	EDNRA	NM_001256283.1	mRNA	5'UTR	0	0	0	BT:77.78,PT:100,OA:77.78	0
IP_122766	AltProt	Homo sapiens	33	4.09	10.36	NPY2R	XM_005263034.4	mRNA	3'UTR	0	0	0	PT:93.94	0
IP_122768	AltProt	Homo sapiens	36	4.03	8.51	NPY2R	XM_005263034.4	mRNA	3'UTR	0	0	0	PT:100	0
IP_122769	AltProt	Homo sapiens	51	5.8	8.69	NPY2R	XM_005263034.4	mRNA	CDS	0	0	0	BT:88.24,PT:100,OA:82.35	0
IP_122899	AltProt	Homo sapiens	84	9.18	8.68	RXFP1	NM_001253730.1	mRNA	5'UTR	0	0	1	RN:61.9,PT:100	1
IP_122900	AltProt	Homo sapiens	38	4.64	9.26	RXFP1	XM_011532175.1	mRNA	CDS	0	0	0	BT:89.47,PT:100,OA:84.21	0
IP_122901	AltProt	Homo sapiens	38	4.52	9.7	RXFP1	XM_011532176.1	mRNA	3'UTR	0	0	0	PT:100	0
IP_122902	AltProt	Homo sapiens	47	5.77	11.3	RXFP1	NM_001253730.1	mRNA	3'UTR	0	0	0	PT:100	0
IP_122903	AltProt	Homo sapiens	30	3.73	4.53	RXFP1	NM_001253728.1	mRNA	CDS	0	0	0	BT:73.33,PT:100,OA:73.33	0
IP_122907	AltProt	Homo sapiens	63	6.57	8.05	RXFP1	NM_001253732.1	mRNA	5'UTR	0	0	1	MM:43.64,RN:63.93,PT:100,OA:55.17	1
IP_122907	AltProt	Homo sapiens	63	6.57	8.05	RXFP1	NM_001253729.1	mRNA	CDS	0	0	1	MM:43.64,RN:63.93,PT:100,OA:55.17	1
IP_122908	AltProt	Homo sapiens	41	5.05	8.77	RXFP1	XM_011532179.2	mRNA	CDS	0	0	0	PT:100	0
IP_122915	AltProt	Homo sapiens	76	8.43	9.06	RXFP1	NM_001253728.1	mRNA	CDS	0	0	0	RN:61.9,PT:97.83	0
IP_123015	AltProt	Homo sapiens	31	3.4	7.39	NPY1R	XM_011532010.2	mRNA	CDS	0	0	0	RN:64.52,PT:100	0
IP_123016	AltProt	Homo sapiens	44	5.49	8.2	NPY1R	XM_011532010.2	mRNA	3'UTR	0	0	0	PT:100	0
IP_123017	AltProt	Homo sapiens	57	6.14	5.68	NPY1R	XM_005263031.3	mRNA	5'UTR	0	0	0	PT:98.25	0
IP_123019	AltProt	Homo sapiens	33	3.77	9.89	NPY1R	XM_011532010.2	mRNA	3'UTR	0	0	0	PT:96.97	0
IP_123020	AltProt	Homo sapiens	43	5.11	9.95	NPY1R	XM_011532010.2	mRNA	3'UTR	0	0	0	PT:97.67	0
IP_123021	AltProt	Homo sapiens	67	7.05	5.53	NPY1R	XM_005263031.3	mRNA	5'UTR	0	0	0		0
IP_123022	AltProt	Homo sapiens	48	5.56	9	NPY1R	NM_000909.5	mRNA	CDS	0	0	4	MM:61.7,RN:53.19,BT:72.92,PT:97.92,OA:77.08	4
IP_123023	AltProt	Homo sapiens	41	4.9	9.69	NPY1R	NM_000909.5	mRNA	3'UTR	0	0	0	PT:100,OA:50	0
IP_123025	AltProt	Homo sapiens	48	5.37	6.5	NPY1R	NM_000909.5	mRNA	5'UTR	1	0	0	PT:100	0
IP_123026	AltProt	Homo sapiens	43	5.13	8.8	NPY1R	NM_000909.5	mRNA	5'UTR	0	0	0	PT:100	0
IP_123027	AltProt	Homo sapiens	33	3.9	10.79	NPY5R	NM_001317091.1	mRNA	CDS	0	0	0	PT:100	0
IP_123028	AltProt	Homo sapiens	40	4.62	5.38	NPY5R	NM_006174.3	mRNA	3'UTR	0	0	0	PT:97.5	0
IP_123030	AltProt	Homo sapiens	39	4.41	9.28	NPY5R	XM_011532015.2	mRNA	3'UTR	2	0	0	PT:100	0
IP_123031	AltProt	Homo sapiens	33	3.67	8.53	NPY5R	XM_017008256.1	mRNA	3'UTR	0	0	4	PT:100	4
IP_123965	AltProt	Homo sapiens	72	8	7.79	MTNR1A	XM_011532002.2	mRNA	CDS	0	0	0	DR:41.94,MM:52.78,RN:56.94,BT:61.11,PT:100	0
IP_125713	AltProt	Homo sapiens	47	5.22	4.14	TAS2R1	NM_019599.2	mRNA	CDS	0	0	0	MM:62.5,RN:64.29,PT:100	0
IP_125714	AltProt	Homo sapiens	35	4.09	5.61	TAS2R1	NM_019599.2	mRNA	5'UTR	0	0	0		0
IP_125716	AltProt	Homo sapiens	44	4.78	7.42	TAS2R1	NM_019599.2	mRNA	CDS	0	0	0		0
IP_125717	AltProt	Homo sapiens	29	3.05	10.55	TAS2R1	NM_019599.2	mRNA	CDS	0	0	0	PT:100	0
IP_125718	AltProt	Homo sapiens	34	4.11	9.53	TAS2R1	NM_019599.2	mRNA	CDS	0	0	6	PT:97.06	6
IP_126298	AltProt	Homo sapiens	58	6.62	11.97	RXFP3	NM_016568.3	mRNA	3'UTR	0	0	0	PT:96.55	0
IP_126300	AltProt	Homo sapiens	99	11.23	5.24	RXFP3	NM_016568.3	mRNA	3'UTR	0	0	0	BT:45.61,PT:96	0
IP_126817	AltProt	Homo sapiens	36	4.29	4.32	PTGER4	NM_000958.2	mRNA	3'UTR	0	0	0	PT:97.22	0
IP_126818	AltProt	Homo sapiens	32	3.75	10.33	PTGER4	NM_000958.2	mRNA	3'UTR	0	0	3	PT:100	3
IP_126819	AltProt	Homo sapiens	49	5.82	9.27	PTGER4	NM_000958.2	mRNA	CDS	0	0	0	PT:100	0
IP_126820	AltProt	Homo sapiens	60	6.76	10.43	PTGER4	NM_000958.2	mRNA	CDS	0	0	0	BT:62.5,PT:100,OA:66.07	0
IP_126821	AltProt	Homo sapiens	101	11.11	11.5	PTGER4	XM_017009658.1	mRNA	CDS	0	0	0	BT:73.58,PT:99.01	0
IP_126822	AltProt	Homo sapiens	31	3.43	12.06	PTGER4	NM_000958.2	mRNA	5'UTR	0	5	0	MM:67.74,RN:70.97	0
IP_126823	AltProt	Homo sapiens	38	4.49	7.62	PTGER4	NM_000958.2	mRNA	3'UTR	0	0	0	BT:62.86,PT:100,OA:68.57	0
IP_126825	AltProt	Homo sapiens	37	4.21	7.72	PTGER4	NM_000958.2	mRNA	3'UTR	0	0	5	PT:100	5
IP_126826	AltProt	Homo sapiens	55	5.86	10.47	PTGER4	XM_017009659.1	mRNA	CDS	0	0	0	PT:100	0
IP_127642	AltProt	Homo sapiens	61	7.02	11.87	HTR1A	NM_000524.3	mRNA	CDS	1	0	0	PT:100	0
IP_127643	AltProt	Homo sapiens	31	3.3	9.29	HTR1A	NM_000524.3	mRNA	5'UTR	0	0	0	PT:100	0
IP_127644	AltProt	Homo sapiens	53	6.42	9.35	HTR1A	NM_000524.3	mRNA	CDS	0	0	6	MM:69.81,RN:67.92,PT:100	6
IP_127645	AltProt	Homo sapiens	29	3.15	12.2	HTR1A	NM_000524.3	mRNA	CDS	0	0	0	RN:72.41,PT:96.55	0
IP_127646	AltProt	Homo sapiens	32	3.88	6.62	HTR1A	NM_000524.3	mRNA	5'UTR	0	0	0	MM:62.5,PT:96.88	0
IP_128443	AltProt	Homo sapiens	41	4.94	6.49	F2RL2	NM_004101.3	mRNA	3'UTR	0	0	0	PT:100	0
IP_128444	AltProt	Homo sapiens	57	6.2	5.45	F2RL2	NM_004101.3	mRNA	5'UTR	0	0	0		0
IP_128446	AltProt	Homo sapiens	122	13.5	10.62	F2RL2	NM_004101.3	mRNA	3'UTR	0	0	13	PT:98.36	13
IP_128447	AltProt	Homo sapiens	41	4.84	10.24	F2RL2	NM_004101.3	mRNA	CDS	0	0	0	BT:83.87,PT:100	0
IP_128448	AltProt	Homo sapiens	57	5.74	6.07	F2RL2	NM_001256566.1	mRNA	CDS	0	0	1	BT:86.84,PT:98.25,OA:78.57	1
IP_128449	AltProt	Homo sapiens	33	3.64	7.69	F2RL2	NM_001256566.1	mRNA	CDS	0	0	0	PT:100	0
IP_128450	AltProt	Homo sapiens	73	7.98	8.34	F2RL2	NM_001256566.1	mRNA	3'UTR	0	0	8	PT:62.07	8
IP_128452	AltProt	Homo sapiens	34	3.89	9.35	F2R	NM_001992.4	mRNA	3'UTR	0	0	0	PT:100	0
IP_128454	AltProt	Homo sapiens	105	12.03	7.06	F2R	NM_001311313.1	mRNA	3'UTR	0	0	1	PT:96.19	1
IP_128455	AltProt	Homo sapiens	45	4.65	7.7	F2R	NM_001311313.1	mRNA	CDS	0	0	8	RN:66.67,PT:97.78	8
IP_128456	AltProt	Homo sapiens	43	4.44	4.11	F2R	NM_001311313.1	mRNA	CDS	0	0	0	PT:100	0
IP_128457	AltProt	Homo sapiens	62	7.15	6.78	F2R	NM_001311313.1	mRNA	3'UTR	0	0	0	PT:96.88	0
IP_128458	AltProt	Homo sapiens	63	6.92	8.1	F2RL1	XM_017009223.1	mRNA	3'UTR	0	0	6	PT:84.21	6
IP_128459	AltProt	Homo sapiens	29	3.2	6.21	F2RL1	XM_017009223.1	mRNA	CDS	0	0	0	PT:96.55	0
IP_128460	AltProt	Homo sapiens	44	5.3	8.13	F2RL1	XM_017009223.1	mRNA	3'UTR	0	0	0	PT:100	0
IP_128461	AltProt	Homo sapiens	59	6.82	11.41	F2RL1	NM_005242.4	mRNA	3'UTR	0	0	0	BT:67.44,OA:68.89	0
IP_128463	AltProt	Homo sapiens	37	4.15	3.85	F2RL1	XM_017009223.1	mRNA	CDS	0	0	0	MM:63.89,PT:100	0
IP_128464	AltProt	Homo sapiens	29	3.09	8.23	F2RL1	XM_017009223.1	mRNA	CDS	0	0	6	BT:72.41,PT:100	6
IP_128465	AltProt	Homo sapiens	30	3.55	6.5	F2RL1	XM_017009223.1	mRNA	CDS	0	1	0	PT:100	0
IP_132371	AltProt	Homo sapiens	42	4.75	4.48	GPR151	NM_194251.2	mRNA	CDS	0	0	0	PT:100	0
IP_132372	AltProt	Homo sapiens	69	8.27	9.68	GPR151	NM_194251.2	mRNA	CDS	0	0	2	MM:59.18,BT:69.57,PT:100,OA:67.65	2
IP_132374	AltProt	Homo sapiens	81	8.85	8.36	GPR151	NM_194251.2	mRNA	CDS	0	0	0	MM:65.91,RN:68.18,PT:98.77	0
IP_132505	AltProt	Homo sapiens	35	3.89	11.91	HTR4	NM_001040169.2	mRNA	CDS	0	0	0	MM:71.43,BT:85.71,PT:97.14,OA:77.14	0
IP_132506	AltProt	Homo sapiens	45	5.12	10.51	HTR4	NM_001040172.2	mRNA	CDS	0	0	5	MM:66.67,RN:64.44,BT:93.75,PT:95.56,OA:93.75	5
IP_132507	AltProt	Homo sapiens	42	4.52	6.04	HTR4	NM_199453.3	mRNA	3'UTR	0	0	0	MM:68.29,RN:72.97	0
IP_132507	AltProt	Homo sapiens	42	4.52	6.04	HTR4	NM_001040169.2	mRNA	CDS	0	0	0	MM:68.29,RN:72.97	0
IP_132513	AltProt	Homo sapiens	88	9.85	8.63	HTR4	NM_000870.6	mRNA	3'UTR	0	0	0	BT:50.79,PT:100,OA:50	0
IP_132514	AltProt	Homo sapiens	29	3.04	8.04	HTR4	NM_001040173.2	mRNA	3'UTR	0	0	0	PT:100	0
IP_132515	AltProt	Homo sapiens	34	3.91	12.8	HTR4	NM_001040173.2	mRNA	CDS	0	0	1	BT:85.29,PT:100	1
IP_132516	AltProt	Homo sapiens	52	5.92	9.93	HTR4	NM_000870.6	mRNA	3'UTR	0	0	0	BT:60.47,PT:100	0
IP_132517	AltProt	Homo sapiens	40	4.6	11.38	HTR4	NM_001040173.2	mRNA	3'UTR	0	0	3	PT:97.5,OA:67.74	3
IP_132518	AltProt	Homo sapiens	38	4.19	4.26	HTR4	NM_000870.6	mRNA	3'UTR	0	0	0	PT:100	0
IP_132519	AltProt	Homo sapiens	116	12.92	8.96	HTR4	NM_000870.6	mRNA	3'UTR	0	0	6	PT:100	6
IP_132520	AltProt	Homo sapiens	37	3.8	3.93	HTR4	NM_001040173.2	mRNA	CDS	0	0	1	PT:100	1
IP_132522	AltProt	Homo sapiens	31	3.06	8.23	ADRB2	NM_000024.5	mRNA	CDS	0	0	5	PT:100	5
IP_132523	AltProt	Homo sapiens	81	9.3	10.08	ADRB2	NM_000024.5	mRNA	CDS	0	0	7	RN:73.68,PT:100	7
IP_132524	AltProt	Homo sapiens	92	10.33	11.42	ADRB2	NM_000024.5	mRNA	CDS	1	0	0	PT:96.15	0
IP_133225	AltProt	Homo sapiens	30	3.28	9.5	NMUR2	NM_020167.4	mRNA	CDS	0	0	0	PT:86.67	0
IP_133226	AltProt	Homo sapiens	71	8.32	8.61	NMUR2	NM_020167.4	mRNA	3'UTR	0	0	5	PT:97.18	5
IP_133229	AltProt	Homo sapiens	45	5.6	4.41	NMUR2	NM_020167.4	mRNA	3'UTR	0	0	4	PT:100	4
IP_133230	AltProt	Homo sapiens	125	12.4	10.2	NMUR2	NM_020167.4	mRNA	CDS	0	0	6	PT:100	6
IP_133629	AltProt	Homo sapiens	29	3.16	12.51	ADRA1B	XM_011534438.2	mRNA	CDS	1	0	0	BT:82.76,PT:96.55,OA:79.31	0
IP_133630	AltProt	Homo sapiens	43	4.65	8.84	ADRA1B	NM_000679.3	mRNA	CDS	0	1	0	MM:100,RN:97.67,BT:90.48,PT:100,OA:90.7	0
IP_133631	AltProt	Homo sapiens	34	3.63	5.46	ADRA1B	XM_011534435.1	mRNA	3'UTR	0	0	0		0
IP_133632	AltProt	Homo sapiens	110	11.79	12.77	ADRA1B	NM_000679.3	mRNA	CDS	0	0	0	MM:66.1,PT:88.18	0
IP_133636	AltProt	Homo sapiens	81	9.17	8.08	ADRA1B	XM_005265819.2	mRNA	3'UTR	0	0	0		0
IP_133637	AltProt	Homo sapiens	37	4.06	5.66	ADRA1B	XM_005265819.2	mRNA	3'UTR	0	0	0		0
IP_133639	AltProt	Homo sapiens	31	3.49	6.62	ADRA1B	XM_005265819.2	mRNA	3'UTR	0	0	0		0
IP_133640	AltProt	Homo sapiens	31	3.57	8.56	ADRA1B	XM_005265818.3	mRNA	3'UTR	0	0	0		0
IP_133642	AltProt	Homo sapiens	48	5.53	10.63	ADRA1B	XM_005265818.3	mRNA	3'UTR	0	0	0		0
IP_134276	AltProt	Homo sapiens	113	12.81	8.8	DRD1	NM_000794.3	mRNA	CDS	0	0	0	PT:96.46	0
IP_134277	AltProt	Homo sapiens	31	3.43	11.06	DRD1	NM_000794.3	mRNA	3'UTR	0	0	0	PT:93.55	0
IP_134278	AltProt	Homo sapiens	69	8.13	9.87	DRD1	NM_000794.3	mRNA	3'UTR	0	0	0	BT:73.33,PT:98.55,OA:73.33	0
IP_134279	AltProt	Homo sapiens	40	4.45	4.67	DRD1	NM_000794.3	mRNA	5'UTR	0	0	0	BT:61.54,PT:97.5,OA:56.41	0
IP_134293	AltProt	Homo sapiens	47	5.44	8.54	HRH2	XM_005265904.3	mRNA	CDS	0	0	0	PT:100	0
IP_134294	AltProt	Homo sapiens	29	3.57	9.25	HRH2	XM_006714864.3	mRNA	5'UTR	0	0	0		0
IP_134295	AltProt	Homo sapiens	90	9.66	8.23	HRH2	XM_011534548.2	mRNA	3'UTR	0	0	0		0
IP_134296	AltProt	Homo sapiens	54	5.67	4.3	HRH2	XM_006714865.3	mRNA	5'UTR	0	0	0	PT:100	0
IP_134298	AltProt	Homo sapiens	29	3.55	8.97	HRH2	XM_006714865.3	mRNA	5'UTR	0	0	0	PT:100	0
IP_134299	AltProt	Homo sapiens	41	4.61	12.5	HRH2	XM_006714864.3	mRNA	CDS	0	0	0	PT:100	0
IP_134300	AltProt	Homo sapiens	34	3.4	4.31	HRH2	XM_005265904.3	mRNA	3'UTR	0	0	5	PT:100	5
IP_134301	AltProt	Homo sapiens	31	3.64	10.24	HRH2	XM_011534548.2	mRNA	3'UTR	0	0	0		0
IP_134302	AltProt	Homo sapiens	72	8.31	8.52	HRH2	XM_006714864.3	mRNA	3'UTR	0	0	0		0
IP_134304	AltProt	Homo sapiens	48	5.3	6.47	HRH2	XM_006714865.3	mRNA	3'UTR	0	0	0		0
IP_134305	AltProt	Homo sapiens	38	3.89	5.46	HRH2	XM_006714865.3	mRNA	3'UTR	0	0	0		0
IP_134307	AltProt	Homo sapiens	32	3.55	4.76	HRH2	XM_006714865.3	mRNA	3'UTR	0	0	0		0
IP_134308	AltProt	Homo sapiens	30	3.35	8.83	HRH2	NM_001131055.1	mRNA	3'UTR	0	0	0		0
IP_134309	AltProt	Homo sapiens	29	3.47	11.2	HRH2	XM_006714865.3	mRNA	3'UTR	0	0	0		0
IP_134312	AltProt	Homo sapiens	115	12.86	7.25	HRH2	NM_001131055.1	mRNA	CDS	0	0	0		0
IP_134314	AltProt	Homo sapiens	31	3.39	4.43	HRH2	NM_022304.2	mRNA	5'UTR	0	0	0		0
IP_134315	AltProt	Homo sapiens	59	6.89	8.5	HRH2	NM_022304.2	mRNA	5'UTR	0	0	3		3
IP_134316	AltProt	Homo sapiens	29	3.27	4.15	HRH2	NM_022304.2	mRNA	5'UTR	0	0	0		0
IP_134317	AltProt	Homo sapiens	64	7.52	11.16	HRH2	NM_022304.2	mRNA	5'UTR	0	0	0		0
IP_134899	AltProt	Homo sapiens	55	6.3	7.6	GRM6	NM_000843.3	mRNA	3'UTR	0	0	7		7
IP_134900	AltProt	Homo sapiens	34	3.89	12.5	GRM6	NM_000843.3	mRNA	CDS	0	0	0	PT:97.06	0
IP_134901	AltProt	Homo sapiens	91	10.05	11.99	GRM6	NM_000843.3	mRNA	CDS	0	0	0		0
IP_134902	AltProt	Homo sapiens	48	5.28	12.38	GRM6	NM_000843.3	mRNA	CDS	2	0	0	BT:71.05,PT:95.83,OA:73.68	0
IP_134903	AltProt	Homo sapiens	39	4.53	7.35	GRM6	NM_000843.3	mRNA	3'UTR	0	0	0		0
IP_134904	AltProt	Homo sapiens	66	7.1	12.42	GRM6	NM_000843.3	mRNA	CDS	0	0	0	MM:65.15,RN:60.61,BT:73.85,PT:98.48,OA:73.02	0
IP_134905	AltProt	Homo sapiens	93	9.86	11.57	GRM6	NM_000843.3	mRNA	CDS	0	0	3	MM:71.15,RN:69.23,BT:79.59,PT:97.85,OA:76.67	3
IP_134906	AltProt	Homo sapiens	52	5.58	8.52	GRM6	NM_000843.3	mRNA	CDS	0	0	1	MM:54.9,BT:73.08,OA:71.15	1
IP_134907	AltProt	Homo sapiens	80	9.09	8.56	GRM6	NM_000843.3	mRNA	3'UTR	0	0	0		0
IP_134908	AltProt	Homo sapiens	33	3.61	10.46	GRM6	NM_000843.3	mRNA	3'UTR	0	0	4		4
IP_134909	AltProt	Homo sapiens	89	9.55	12.4	GRM6	NM_000843.3	mRNA	CDS	0	0	0	PT:96.63	0
IP_134910	AltProt	Homo sapiens	67	7.07	9.39	GRM6	NM_000843.3	mRNA	3'UTR	0	0	0		0
IP_134911	AltProt	Homo sapiens	39	4.35	11.25	GRM6	NM_000843.3	mRNA	3'UTR	0	0	0		0
IP_134912	AltProt	Homo sapiens	52	5.71	8.52	GRM6	NM_000843.3	mRNA	3'UTR	0	0	0		0
IP_134914	AltProt	Homo sapiens	127	13.8	7.61	GRM6	NM_000843.3	mRNA	3'UTR	0	0	0		0
IP_134915	AltProt	Homo sapiens	36	4.29	8.27	GRM6	NM_000843.3	mRNA	3'UTR	0	0	0		0
IP_134916	AltProt	Homo sapiens	33	3.82	10.63	GRM6	NM_000843.3	mRNA	3'UTR	0	0	4		4
IP_135153	AltProt	Homo sapiens	31	3.36	10.53	OR2Y1	NM_001001657.1	mRNA	CDS	0	0	0	PT:96.77	0
IP_135243	AltProt	Homo sapiens	126	13.84	7.84	OR2V1	NM_001258283.1	mRNA	CDS	0	0	6	MM:83.56,BT:84.04,PT:95.24,OA:86.17	6
IP_135245	AltProt	Homo sapiens	94	10.27	7.84	OR2V2	NM_206880.1	mRNA	CDS	0	0	1	MM:76.71,RN:87.04,BT:79.79,PT:97.87,OA:81.91	1
IP_138199	AltProt	Homo sapiens	33	3.93	8.25	OR2B2	NM_033057.2	mRNA	CDS	0	0	6		6
IP_138200	AltProt	Homo sapiens	33	3.71	7.44	OR2B2	NM_033057.2	mRNA	CDS	0	0	0	MM:63.64,BT:72.73,PT:100,OA:81.82	0
IP_138201	AltProt	Homo sapiens	30	3.44	6.02	OR2B2	NM_033057.2	mRNA	CDS	0	0	0	MM:83.33,BT:70,PT:96.67,OA:76.67	0
IP_138202	AltProt	Homo sapiens	52	6.08	7.51	OR2B2	NM_033057.2	mRNA	CDS	0	0	0	MM:53.85,BT:65.38,PT:100,OA:67.31	0
IP_138203	AltProt	Homo sapiens	42	4.79	4.02	OR2B2	NM_033057.2	mRNA	CDS	0	0	0	MM:60.98,BT:61.9,OA:61.9	0
IP_138204	AltProt	Homo sapiens	35	4.09	8.58	OR2B2	NM_033057.2	mRNA	CDS	0	0	0	PT:100	0
IP_138207	AltProt	Homo sapiens	35	3.92	7.52	OR2B6	NM_012367.1	mRNA	CDS	0	0	0	PT:100	0
IP_138391	AltProt	Homo sapiens	40	4.25	8.83	OR2W1	NM_030903.3	mRNA	CDS	0	0	0	RN:75,PT:100	0
IP_138392	AltProt	Homo sapiens	40	4.54	5.91	OR2W1	NM_030903.3	mRNA	CDS	0	0	4	PT:100	4
IP_138393	AltProt	Homo sapiens	33	3.91	6.77	OR2B3	NM_001005226.2	mRNA	CDS	0	0	0	BT:66.67,PT:100,OA:71.43	0
IP_138396	AltProt	Homo sapiens	30	3.31	3.75	OR2J3	NM_001005216.3	mRNA	CDS	0	0	6	BT:93.33,PT:100,OA:93.33	6
IP_138397	AltProt	Homo sapiens	43	4.92	9.04	OR2J3	NM_001005216.3	mRNA	CDS	0	0	0	MM:67.44,RN:67.44,PT:97.67,OA:86.05	0
IP_138400	AltProt	Homo sapiens	31	3.67	8.52	OR5V1	XM_011514930.2	mRNA	CDS	0	0	0	PT:100	0
IP_138402	AltProt	Homo sapiens	30	3.39	6.66	OR12D3	NM_030959.2	mRNA	CDS	0	0	0	PT:100	0
IP_138403	AltProt	Homo sapiens	31	3.54	7.58	OR12D3	NM_030959.2	mRNA	CDS	0	0	0	PT:100	0
IP_138405	AltProt	Homo sapiens	64	7.22	10.71	OR12D3	NM_030959.2	mRNA	3'UTR	1	0	0	PT:95.31	0
IP_138407	AltProt	Homo sapiens	29	3.6	10.44	OR11A1	NM_013937.3	mRNA	5'UTR	0	0	0	PT:93.1	0
IP_138408	AltProt	Homo sapiens	70	7.55	4.42	OR11A1	NM_013937.3	mRNA	CDS	0	0	0	MM:60.87,RN:48.89,PT:95.71,OA:45.61	0
IP_138410	AltProt	Homo sapiens	58	6.73	9.09	OR11A1	NM_013937.3	mRNA	3'UTR	0	0	4	PT:92.45	4
IP_138411	AltProt	Homo sapiens	49	5.7	6.51	OR11A1	NM_013937.3	mRNA	3'UTR	0	0	0	PT:93.88	0
IP_138412	AltProt	Homo sapiens	38	4.79	6.48	OR11A1	NM_013937.3	mRNA	3'UTR	0	0	4		4
IP_138413	AltProt	Homo sapiens	62	6.84	10.69	OR11A1	NM_013937.3	mRNA	5'UTR	0	0	4		4
IP_138414	AltProt	Homo sapiens	29	3.09	8.55	OR11A1	NM_013937.3	mRNA	CDS	0	0	0	PT:96.55	0
IP_138415	AltProt	Homo sapiens	50	5.09	12.2	OR10C1	NM_013941.3	mRNA	CDS	0	0	0	PT:98	0
IP_138416	AltProt	Homo sapiens	49	5.27	11.38	OR10C1	NM_013941.3	mRNA	CDS	0	0	0	PT:97.96	0
IP_138417	AltProt	Homo sapiens	84	8.9	8.9	OR10C1	NM_013941.3	mRNA	CDS	0	0	0	MM:62.34,PT:98.81	0
IP_138420	AltProt	Homo sapiens	43	5.26	8.51	OR2H1	NM_001318022.1	mRNA	3'UTR	0	0	0	PT:97.67	0
IP_138422	AltProt	Homo sapiens	31	3.44	8.05	OR2H1	XM_017010739.1	mRNA	CDS	0	0	6	PT:93.55	6
IP_138423	AltProt	Homo sapiens	31	3.45	6.37	OR2H1	XM_017010739.1	mRNA	5'UTR	0	0	0	PT:83.87	0
IP_138425	AltProt	Homo sapiens	52	5.75	7.41	OR2H1	XM_017010737.1	mRNA	CDS	0	0	0	MM:75,BT:78.85,PT:98.08,OA:86.54	0
IP_138426	AltProt	Homo sapiens	55	6.5	9.46	OR2H1	XM_017010738.1	mRNA	3'UTR	0	0	0	PT:90.91	0
IP_138427	AltProt	Homo sapiens	39	4.68	10	OR2H1	XM_011514483.2	mRNA	3'UTR	0	0	0	PT:94.87	0
IP_138428	AltProt	Homo sapiens	49	5.09	6.48	OR2H1	NM_030883.4	mRNA	3'UTR	0	0	4	PT:97.96	4
IP_138429	AltProt	Homo sapiens	45	5.33	5.52	OR2H1	XM_017010738.1	mRNA	3'UTR	0	0	0	PT:97.78	0
IP_138430	AltProt	Homo sapiens	43	5.05	9.95	OR2H1	NM_001318022.1	mRNA	3'UTR	0	0	4	PT:93.02	4
IP_138431	AltProt	Homo sapiens	68	7.46	8.78	OR2H1	NM_001318014.1	mRNA	3'UTR	0	0	0	PT:97.06	0
IP_138433	AltProt	Homo sapiens	67	7	5.46	MAS1L	NM_052967.1	mRNA	CDS	0	0	5	PT:100	5
IP_138439	AltProt	Homo sapiens	31	3.41	8.23	OR2H2	NM_007160.3	mRNA	CDS	0	0	6	PT:100	6
IP_138440	AltProt	Homo sapiens	45	5.25	4.83	OR2H2	XM_011514912.2	mRNA	5'UTR	0	0	0	PT:91.11	0
IP_138442	AltProt	Homo sapiens	51	5.71	7.91	GABBR1	XM_005248982.2	mRNA	3'UTR	0	0	1	PT:96.08	1
IP_138444	AltProt	Homo sapiens	98	11.07	7.5	GABBR1	NM_001470.3	mRNA	3'UTR	0	0	6	PT:96.25	6
IP_138445	AltProt	Homo sapiens	37	4.42	3.74	GABBR1	NM_021903.2	mRNA	3'UTR	0	0	0	PT:100	0
IP_138446	AltProt	Homo sapiens	50	5.71	8.64	GABBR1	XM_017010676.1	mRNA	CDS	0	0	0	MM:78,RN:79.17,BT:76,PT:100,OA:80	0
IP_138448	AltProt	Homo sapiens	218	23.32	7.86	GABBR1	NM_021904.3	mRNA	CDS	0	0	0	PT:97.71	0
IP_138449	AltProt	Homo sapiens	81	8.95	12.5	GABBR1	NM_021904.3	mRNA	CDS	1	0	0	DR:45.45,MM:85.53,RN:83.75,BT:90,PT:98.77,OA:90	0
IP_138450	AltProt	Homo sapiens	57	6.28	12.22	GABBR1	NM_021904.3	mRNA	CDS	1	0	0	DR:49.09,MM:68.52,RN:74.55,BT:84.21,OA:84.21	0
IP_138451	AltProt	Homo sapiens	151	16.96	8.01	GABBR1	NM_021903.2	mRNA	3'UTR	0	0	1		1
IP_138452	AltProt	Homo sapiens	116	12.89	12.63	GABBR1	XM_006715047.3	mRNA	CDS	0	0	4	DR:50,BT:75.44,PT:98.28,OA:75.86	4
IP_138453	AltProt	Homo sapiens	89	9.34	8.8	GABBR1	NM_001470.3	mRNA	CDS	0	0	0	BT:68.52,OA:69.64	0
IP_138455	AltProt	Homo sapiens	31	3.18	4.38	GABBR1	XM_017010676.1	mRNA	CDS	0	0	0	PT:100	0
IP_138456	AltProt	Homo sapiens	65	7.47	8.29	GABBR1	NM_001319053.1	mRNA	3'UTR	0	0	0	PT:95.38	0
IP_138457	AltProt	Homo sapiens	89	9.53	8.39	GABBR1	XM_011514453.2	mRNA	3'UTR	0	0	6	PT:93.26	6
IP_138462	AltProt	Homo sapiens	75	7.39	6.23	GABBR1	XM_006715047.3	mRNA	5'UTR	0	0	0		0
IP_139819	AltProt	Homo sapiens	39	4.5	12.33	GRM4	NM_001256811.2	mRNA	3'UTR	0	0	0	PT:97.44	0
IP_139820	AltProt	Homo sapiens	48	4.82	7.52	GRM4	NM_000841.3	mRNA	3'UTR	0	0	0	PT:97.92	0
IP_139821	AltProt	Homo sapiens	89	9.55	9.54	GRM4	XM_017010793.1	mRNA	3'UTR	0	0	6	PT:84.34	6
IP_139822	AltProt	Homo sapiens	86	8.73	5.6	GRM4	XM_017010791.1	mRNA	3'UTR	0	0	0	PT:98.84	0
IP_139823	AltProt	Homo sapiens	52	5.64	7.89	GRM4	NM_001256813.2	mRNA	3'UTR	0	0	0	PT:100	0
IP_139824	AltProt	Homo sapiens	31	3.65	8.14	GRM4	XM_017010793.1	mRNA	3'UTR	0	0	6		6
IP_139825	AltProt	Homo sapiens	59	5.88	8.54	GRM4	NM_001256812.2	mRNA	3'UTR	0	0	0		0
IP_139828	AltProt	Homo sapiens	45	4.75	6.45	GRM4	XM_017010792.1	mRNA	3'UTR	0	0	0		0
IP_139829	AltProt	Homo sapiens	56	6.18	11.84	GRM4	NM_001256809.2	mRNA	3'UTR	0	0	0	PT:96.55	0
IP_139830	AltProt	Homo sapiens	31	3.72	11.58	GRM4	NM_001256809.2	mRNA	5'UTR	0	0	0		0
IP_139831	AltProt	Homo sapiens	40	4.32	6.94	GRM4	NM_001256809.2	mRNA	3'UTR	0	0	0	PT:95	0
IP_139832	AltProt	Homo sapiens	63	7.13	6.5	GRM4	XM_017010791.1	mRNA	3'UTR	0	0	0	PT:98.41	0
IP_139833	AltProt	Homo sapiens	74	8.41	11.81	GRM4	NM_001256811.2	mRNA	CDS	0	0	0	MM:60.78,PT:100	0
IP_139834	AltProt	Homo sapiens	33	3.53	10.79	GRM4	NM_001282847.1	mRNA	3'UTR	0	0	0	PT:90.91	0
IP_139835	AltProt	Homo sapiens	37	3.95	8.23	GRM4	NM_000841.3	mRNA	CDS	0	0	0	RN:62.16,BT:77.14,PT:97.3	0
IP_139836	AltProt	Homo sapiens	75	7.61	7.29	GRM4	NM_001256809.2	mRNA	5'UTR	0	0	0		0
IP_139837	AltProt	Homo sapiens	46	4.95	5.64	GRM4	NM_001256811.2	mRNA	CDS	0	0	0	PT:100	0
IP_139838	AltProt	Homo sapiens	44	4.63	9.12	GRM4	NM_001256811.2	mRNA	CDS	0	0	0	MM:77.27,PT:100	0
IP_139839	AltProt	Homo sapiens	92	9.43	8.12	GRM4	XM_017010792.1	mRNA	3'UTR	0	0	0	PT:95.65	0
IP_139840	AltProt	Homo sapiens	44	5.21	9.1	GRM4	NM_001256812.2	mRNA	3'UTR	0	0	0	PT:95.45	0
IP_139841	AltProt	Homo sapiens	155	16.4	11.96	GRM4	NM_001256813.2	mRNA	CDS	0	0	1	PT:98.71,OA:86.32	1
IP_139843	AltProt	Homo sapiens	30	3.24	8.34	GRM4	XM_017010791.1	mRNA	CDS	0	0	0	PT:100	0
IP_139844	AltProt	Homo sapiens	54	6.04	12.32	GRM4	XM_017010791.1	mRNA	3'UTR	0	0	0	PT:100	0
IP_139845	AltProt	Homo sapiens	86	9.19	11.9	GRM4	NM_001282847.1	mRNA	5'UTR	0	0	0	MM:66.28,RN:73.49,BT:83.72,PT:100	0
IP_139845	AltProt	Homo sapiens	86	9.19	11.9	GRM4	NM_001256813.2	mRNA	CDS	0	0	0	MM:66.28,RN:73.49,BT:83.72,PT:100	0
IP_139847	AltProt	Homo sapiens	86	9.41	12.13	GRM4	NM_001282847.1	mRNA	5'UTR	0	0	0	PT:100	0
IP_139848	AltProt	Homo sapiens	74	8.14	11.1	GRM4	NM_001282847.1	mRNA	5'UTR	0	0	0	PT:98.65	0
IP_139848	AltProt	Homo sapiens	74	8.14	11.1	GRM4	NM_000841.3	mRNA	CDS	0	0	0	PT:98.65	0
IP_139849	AltProt	Homo sapiens	92	9.71	4.93	GRM4	NM_000841.3	mRNA	5'UTR	0	0	0	PT:98.91	0
IP_139850	AltProt	Homo sapiens	94	9.99	11.14	GRM4	NM_001282847.1	mRNA	5'UTR	0	0	0	PT:97.87	0
IP_139853	AltProt	Homo sapiens	56	6.12	12.68	GRM4	XM_017010790.1	mRNA	CDS	0	0	0	PT:100	0
IP_139856	AltProt	Homo sapiens	55	6.17	4.31	GRM4	NM_001256813.2	mRNA	5'UTR	0	0	0		0
IP_139858	AltProt	Homo sapiens	63	6.92	6.76	GRM4	NM_001256813.2	mRNA	5'UTR	0	0	0		0
IP_140625	AltProt	Homo sapiens	33	3.67	11.3	GLP1R	NM_002062.4	mRNA	3'UTR	0	0	0	PT:100	0
IP_140626	AltProt	Homo sapiens	78	8.41	11.77	GLP1R	NM_002062.4	mRNA	3'UTR	0	0	0	PT:93.44	0
IP_140627	AltProt	Homo sapiens	99	9.99	9.99	GLP1R	XM_017010751.1	mRNA	CDS	0	0	0	MM:68.69,RN:69.7,BT:70.41,PT:97.98,OA:67.01	0
IP_140628	AltProt	Homo sapiens	38	4.22	8.24	GLP1R	NM_002062.4	mRNA	3'UTR	1	0	0	PT:97.37	0
IP_140629	AltProt	Homo sapiens	72	7.95	6.59	GLP1R	NM_002062.4	mRNA	3'UTR	0	0	0	PT:95.83	0
IP_140630	AltProt	Homo sapiens	72	7.97	10.62	GLP1R	NM_002062.4	mRNA	3'UTR	0	0	5		5
IP_140631	AltProt	Homo sapiens	29	3.2	4.42	GLP1R	NM_002062.4	mRNA	3'UTR	0	0	0		0
IP_140632	AltProt	Homo sapiens	47	5.21	6.32	GLP1R	NM_002062.4	mRNA	3'UTR	0	0	0		0
IP_140633	AltProt	Homo sapiens	43	4.63	12.11	GLP1R	NM_002062.4	mRNA	3'UTR	0	0	0		0
IP_141856	AltProt	Homo sapiens	30	3.43	9.58	ADGRF5	XM_005248895.3	mRNA	3'UTR	0	0	0	PT:96.67	0
IP_141857	AltProt	Homo sapiens	42	4.76	7.34	ADGRF5	XM_005248892.2	mRNA	3'UTR	0	0	4		4
IP_141858	AltProt	Homo sapiens	73	8.18	6.04	ADGRF5	XM_017010419.1	mRNA	CDS	0	0	0	RN:72.22,PT:100,OA:37.68	0
IP_141859	AltProt	Homo sapiens	34	4.11	10.04	ADGRF5	XM_017010418.1	mRNA	CDS	0	0	0	PT:97.06	0
IP_141861	AltProt	Homo sapiens	81	9.24	11.56	ADGRF5	XM_017010422.1	mRNA	CDS	0	0	0	PT:100	0
IP_141862	AltProt	Homo sapiens	56	5.88	10.96	ADGRF5	XM_011514354.2	mRNA	5'UTR	1	1	0	BT:56.36,PT:96.43,OA:54.55	0
IP_141862	AltProt	Homo sapiens	56	5.88	10.96	ADGRF5	XM_005248893.3	mRNA	CDS	1	1	0	BT:56.36,PT:96.43,OA:54.55	0
IP_141863	AltProt	Homo sapiens	39	4.62	8.52	ADGRF5	XM_005248895.3	mRNA	3'UTR	0	0	0	BT:67.5,PT:97.44,OA:59.46	0
IP_141864	AltProt	Homo sapiens	31	3.28	3.82	ADGRF5	XM_005248892.2	mRNA	CDS	0	0	0	MM:77.42,PT:96.77,OA:67.74	0
IP_141865	AltProt	Homo sapiens	60	6.52	12.64	ADGRF5	NM_015234.4	mRNA	CDS	0	0	5	PT:100	5
IP_141866	AltProt	Homo sapiens	62	6.92	10.8	ADGRF5	XM_005248893.3	mRNA	CDS	0	0	3	BT:72.5,PT:98.39,OA:72.5	3
IP_141867	AltProt	Homo sapiens	31	3.72	9.13	ADGRF5	XM_005248892.2	mRNA	CDS	0	0	0	BT:80,PT:100,OA:76.67	0
IP_141868	AltProt	Homo sapiens	31	3.65	11.75	ADGRF5	NM_001098518.1	mRNA	CDS	0	0	0	PT:100	0
IP_141870	AltProt	Homo sapiens	35	4.18	11.65	ADGRF5	XM_017010421.1	mRNA	CDS	0	0	0	MM:63.33,RN:66.67,PT:100	0
IP_141876	AltProt	Homo sapiens	67	7.96	10.22	ADGRF1	NM_153840.3	mRNA	3'UTR	0	0	0	PT:98.51	0
IP_141877	AltProt	Homo sapiens	38	4.42	10.47	ADGRF1	XM_017010735.1	mRNA	3'UTR	0	0	0	PT:94.74	0
IP_141878	AltProt	Homo sapiens	50	5.56	9.41	ADGRF1	XM_017010736.1	mRNA	CDS	0	0	5		5
IP_141879	AltProt	Homo sapiens	35	4.29	10.77	ADGRF1	XM_011514469.1	mRNA	CDS	0	0	0	PT:97.14	0
IP_141880	AltProt	Homo sapiens	49	5.02	8.52	ADGRF1	XM_017010736.1	mRNA	5'UTR	0	0	0	PT:97.96	0
IP_141880	AltProt	Homo sapiens	49	5.02	8.52	ADGRF1	XM_011514469.1	mRNA	CDS	0	0	0	PT:97.96	0
IP_141881	AltProt	Homo sapiens	69	7.53	11.52	ADGRF1	XM_017010736.1	mRNA	5'UTR	0	0	0	PT:100	0
IP_141881	AltProt	Homo sapiens	69	7.53	11.52	ADGRF1	NM_025048.3	mRNA	CDS	0	0	0	PT:100	0
IP_141882	AltProt	Homo sapiens	67	7.96	10.78	ADGRF1	XM_017010736.1	mRNA	5'UTR	0	0	5	MM:63.89,RN:77.78,PT:95.52	5
IP_141882	AltProt	Homo sapiens	67	7.96	10.78	ADGRF1	NM_153840.3	mRNA	CDS	0	0	5	MM:63.89,RN:77.78,PT:95.52	5
IP_141883	AltProt	Homo sapiens	36	4.23	4.36	ADGRF1	XM_017010736.1	mRNA	CDS	0	0	0	MM:69.7,PT:100	0
IP_141884	AltProt	Homo sapiens	52	6.15	6.66	ADGRF1	NM_153840.3	mRNA	CDS	0	0	0	PT:96.15,OA:64.71	0
IP_141894	AltProt	Homo sapiens	39	4.44	9	ADGRF1	XM_011514469.1	mRNA	CDS	0	0	0	PT:94.87	0
IP_141896	AltProt	Homo sapiens	102	12.14	10.81	ADGRF1	NM_025048.3	mRNA	CDS	0	0	2	PT:96.08	2
IP_141931	AltProt	Homo sapiens	105	11.88	10.47	ADGRF2	NM_153839.6	mRNA	3'UTR	0	0	7		7
IP_141932	AltProt	Homo sapiens	32	3.52	5.6	ADGRF2	NM_153839.6	mRNA	5'UTR	0	0	2		2
IP_141933	AltProt	Homo sapiens	30	3.5	5.48	ADGRF2	NM_153839.6	mRNA	3'UTR	0	0	0	PT:96.67	0
IP_141934	AltProt	Homo sapiens	63	6.59	10.23	ADGRF2	NM_153839.6	mRNA	3'UTR	0	0	4	PT:98.41	4
IP_141936	AltProt	Homo sapiens	60	6.85	12.81	ADGRF2	NM_153839.6	mRNA	CDS	0	0	0	BT:63.64,PT:93.33,OA:66	0
IP_141937	AltProt	Homo sapiens	48	5.46	8.55	ADGRF2	NM_153839.6	mRNA	3'UTR	0	0	0	PT:100	0
IP_141938	AltProt	Homo sapiens	152	17.25	9.07	ADGRF2	NM_153839.6	mRNA	3'UTR	0	0	3	PT:85.05	3
IP_141939	AltProt	Homo sapiens	67	7.45	6.02	ADGRF2	NM_153839.6	mRNA	3'UTR	0	0	7		7
IP_141940	AltProt	Homo sapiens	32	3.41	6.34	ADGRF2	NM_153839.6	mRNA	CDS	0	0	5	PT:96.88	5
IP_141941	AltProt	Homo sapiens	59	6.69	10.54	ADGRF2	NM_153839.6	mRNA	3'UTR	0	0	0	PT:96.61	0
IP_141942	AltProt	Homo sapiens	33	3.96	11.65	ADGRF2	NM_153839.6	mRNA	CDS	1	0	0	PT:100	0
IP_141943	AltProt	Homo sapiens	63	7.04	5.6	ADGRF2	NM_153839.6	mRNA	3'UTR	0	0	0	PT:95.24	0
IP_141944	AltProt	Homo sapiens	36	4.29	9.77	ADGRF2	NM_153839.6	mRNA	CDS	0	0	0	BT:58.33,PT:100,OA:61.11	0
IP_141945	AltProt	Homo sapiens	65	7.28	6.74	ADGRF2	NM_153839.6	mRNA	CDS	0	0	6	MM:68.25,RN:58.46,BT:60,PT:100,OA:66.15	6
IP_141946	AltProt	Homo sapiens	29	3.32	8.23	ADGRF2	NM_153839.6	mRNA	3'UTR	0	0	0		0
IP_141947	AltProt	Homo sapiens	45	4.92	8.79	ADGRF2	NM_153839.6	mRNA	3'UTR	1	0	0		0
IP_141948	AltProt	Homo sapiens	55	6.45	6.2	ADGRF2	NM_153839.6	mRNA	3'UTR	0	0	6		6
IP_141949	AltProt	Homo sapiens	52	5.79	11.36	ADGRF4	NM_153838.3	mRNA	3'UTR	0	0	0	PT:96.15	0
IP_141951	AltProt	Homo sapiens	49	5.67	10.88	ADGRF4	NM_153838.3	mRNA	CDS	0	0	0	PT:100	0
IP_141953	AltProt	Homo sapiens	62	6.76	9.07	ADGRF4	NM_153838.3	mRNA	CDS	0	0	0	PT:98.39	0
IP_141954	AltProt	Homo sapiens	66	7.61	8.53	OPN5	XM_017010413.1	mRNA	5'UTR	0	0	0	RN:80.3,BT:87.88,PT:100,OA:87.88	0
IP_141954	AltProt	Homo sapiens	66	7.61	8.53	OPN5	XM_017010411.1	mRNA	CDS	0	0	0	RN:80.3,BT:87.88,PT:100,OA:87.88	0
IP_141955	AltProt	Homo sapiens	29	3.49	12.22	OPN5	XM_017010411.1	mRNA	3'UTR	0	0	0		0
IP_141957	AltProt	Homo sapiens	39	4.32	4.6	OPN5	XM_017010415.1	mRNA	3'UTR	1	0	0		0
IP_141958	AltProt	Homo sapiens	53	6.09	8.33	OPN5	XM_017010413.1	mRNA	CDS	0	0	0	MM:71.7,BT:75.47,PT:98.11	0
IP_141959	AltProt	Homo sapiens	53	5.94	4.29	OPN5	NM_181744.3	mRNA	3'UTR	0	0	4		4
IP_142326	AltProt	Homo sapiens	64	7.23	10.41	HCRTR2	XM_017010798.1	mRNA	CDS	0	0	4	MM:68.75,RN:73.58,BT:73.44,PT:100,OA:75	4
IP_142625	AltProt	Homo sapiens	31	3.58	3.88	ADGRB3	XM_017011141.1	mRNA	CDS	0	0	0	RN:77.42,BT:83.87,PT:100,OA:83.87	0
IP_142626	AltProt	Homo sapiens	42	5.38	10.39	ADGRB3	XM_011536010.2	mRNA	5'UTR	0	0	0	MM:80.95,RN:71.43,BT:90.24,PT:100,OA:85.37	0
IP_142626	AltProt	Homo sapiens	42	5.38	10.39	ADGRB3	XM_011536012.2	mRNA	CDS	0	0	0	MM:80.95,RN:71.43,BT:90.24,PT:100,OA:85.37	0
IP_142627	AltProt	Homo sapiens	59	6.67	11.39	ADGRB3	XM_017011141.1	mRNA	5'UTR	0	0	0	DR:63.79,MM:94.92,RN:96.61,BT:93.22,PT:100,OA:93.22	0
IP_142627	AltProt	Homo sapiens	59	6.67	11.39	ADGRB3	XM_005248752.2	mRNA	CDS	0	0	0	DR:63.79,MM:94.92,RN:96.61,BT:93.22,PT:100,OA:93.22	0
IP_142628	AltProt	Homo sapiens	58	6.45	4.36	ADGRB3	XM_017011143.1	mRNA	CDS	0	0	0	MM:94.87,RN:89.66,BT:86.21,PT:100,OA:86.21	0
IP_142629	AltProt	Homo sapiens	37	4	9.45	ADGRB3	XM_011536011.2	mRNA	5'UTR	0	0	0	MM:67.57,RN:70.27,PT:97.3	0
IP_142629	AltProt	Homo sapiens	37	4	9.45	ADGRB3	XM_017011143.1	mRNA	CDS	0	0	0	MM:67.57,RN:70.27,PT:97.3	0
IP_142630	AltProt	Homo sapiens	61	6.05	4.73	ADGRB3	XM_017011141.1	mRNA	5'UTR	0	0	0	MM:73.77,RN:68.85,PT:98.36	0
IP_142630	AltProt	Homo sapiens	61	6.05	4.73	ADGRB3	XM_006715534.3	mRNA	CDS	0	0	0	MM:73.77,RN:68.85,PT:98.36	0
IP_142631	AltProt	Homo sapiens	46	5.38	10.62	ADGRB3	XM_006715534.3	mRNA	CDS	1	0	0	MM:93.48,RN:93.48,BT:95.65,PT:100,OA:93.48	0
IP_142632	AltProt	Homo sapiens	29	3.02	5.48	ADGRB3	XM_011536011.2	mRNA	5'UTR	0	0	0	RN:82.14,BT:75.86,PT:100,OA:77.78	0
IP_142632	AltProt	Homo sapiens	29	3.02	5.48	ADGRB3	NM_001704.2	mRNA	CDS	0	0	0	RN:82.14,BT:75.86,PT:100,OA:77.78	0
IP_142633	AltProt	Homo sapiens	45	5.46	10.56	ADGRB3	XM_011536010.2	mRNA	5'UTR	1	0	0	MM:70.27,RN:81.08,BT:75.56,PT:97.78,OA:73.33	0
IP_142633	AltProt	Homo sapiens	45	5.46	10.56	ADGRB3	XM_005248752.2	mRNA	CDS	1	0	0	MM:70.27,RN:81.08,BT:75.56,PT:97.78,OA:73.33	0
IP_142635	AltProt	Homo sapiens	35	4.21	11.25	ADGRB3	XM_017011141.1	mRNA	5'UTR	0	0	0	MM:71.88,RN:68.75,PT:94.29	0
IP_142635	AltProt	Homo sapiens	35	4.21	11.25	ADGRB3	XM_006715534.3	mRNA	CDS	0	0	0	MM:71.88,RN:68.75,PT:94.29	0
IP_143009	AltProt	Homo sapiens	72	8.28	8.59	HTR1B	NM_000863.2	mRNA	CDS	0	0	0	PT:98.61	0
IP_143344	AltProt	Homo sapiens	84	9.18	12.74	HTR1E	XM_011535789.2	mRNA	5'UTR	0	0	7	PT:98.81	7
IP_143345	AltProt	Homo sapiens	38	4.29	5.43	HTR1E	NM_000865.2	mRNA	3'UTR	0	0	6		6
IP_143424	AltProt	Homo sapiens	29	3.38	7.29	CNR1	XM_017010239.1	mRNA	3'UTR	0	0	0	PT:100	0
IP_143425	AltProt	Homo sapiens	36	4.19	10.25	CNR1	NM_001160259.1	mRNA	3'UTR	0	0	0	BT:69.23,PT:100,OA:66.67	0
IP_143426	AltProt	Homo sapiens	29	3.43	11.66	CNR1	NM_001160226.1	mRNA	3'UTR	0	0	0		0
IP_143427	AltProt	Homo sapiens	40	4.79	11.38	CNR1	XM_011535425.1	mRNA	3'UTR	1	0	4	BT:75,OA:75	4
IP_143428	AltProt	Homo sapiens	42	4.59	5.39	CNR1	NM_001160259.1	mRNA	3'UTR	0	0	0	PT:92.86	0
IP_143429	AltProt	Homo sapiens	49	5.49	11.2	CNR1	NM_001160259.1	mRNA	3'UTR	1	0	0	PT:88.89	0
IP_143430	AltProt	Homo sapiens	38	4.23	5.58	CNR1	NM_001160258.1	mRNA	3'UTR	0	0	0		0
IP_143431	AltProt	Homo sapiens	29	3.2	8.56	CNR1	NM_001160258.1	mRNA	3'UTR	0	0	7	PT:100	7
IP_143433	AltProt	Homo sapiens	48	5.7	11.65	CNR1	NM_001160226.1	mRNA	5'UTR	0	0	0	PT:100	0
IP_143434	AltProt	Homo sapiens	31	3.69	12.22	CNR1	XM_011535425.1	mRNA	5'UTR	0	0	0		0
IP_143435	AltProt	Homo sapiens	30	3.51	11.77	CNR1	XM_011535425.1	mRNA	5'UTR	0	0	0	PT:100	0
IP_143436	AltProt	Homo sapiens	33	3.52	12.68	CNR1	NM_001160259.1	mRNA	5'UTR	0	0	0		0
IP_143769	AltProt	Homo sapiens	41	4.27	8.53	GPR63	XM_011536155.2	mRNA	3'UTR	0	0	0	PT:100	0
IP_143770	AltProt	Homo sapiens	54	5.71	8.51	GPR63	XM_011536153.2	mRNA	3'UTR	0	0	0	PT:98.15	0
IP_143772	AltProt	Homo sapiens	31	3.91	11.28	GPR63	XM_011536159.2	mRNA	3'UTR	0	0	0	PT:96.77	0
IP_143773	AltProt	Homo sapiens	48	5.98	8.32	GPR63	XM_011536155.2	mRNA	3'UTR	0	0	3	PT:100	3
IP_143774	AltProt	Homo sapiens	54	6.22	10.75	GPR63	XM_011536154.2	mRNA	3'UTR	0	0	0	PT:100	0
IP_143775	AltProt	Homo sapiens	34	4.06	10.26	GPR63	NM_001143957.2	mRNA	3'UTR	0	0	0	PT:97.06	0
IP_143776	AltProt	Homo sapiens	37	4.15	4.66	GPR63	XM_011536157.2	mRNA	3'UTR	0	0	4	PT:100	4
IP_143777	AltProt	Homo sapiens	60	6.62	11.81	GPR63	NM_030784.3	mRNA	5'UTR	0	1	0	BT:73.33,PT:100,OA:73.33	0
IP_143778	AltProt	Homo sapiens	52	6.31	9.75	GPR63	XM_011536154.2	mRNA	3'UTR	0	0	1	PT:98.08	1
IP_143779	AltProt	Homo sapiens	35	4.08	5.43	GPR63	XM_011536157.2	mRNA	3'UTR	0	0	0	PT:100	0
IP_143780	AltProt	Homo sapiens	32	3.95	4.57	GPR63	XM_011536154.2	mRNA	5'UTR	0	0	0	PT:100	0
IP_143781	AltProt	Homo sapiens	30	3.68	10.25	GPR63	XM_017011334.1	mRNA	3'UTR	0	0	4		4
IP_143782	AltProt	Homo sapiens	42	4.67	8.73	GPR63	XM_017011334.1	mRNA	3'UTR	0	0	0	PT:97.62	0
IP_143783	AltProt	Homo sapiens	53	5.76	4.14	GPR63	XM_011536153.2	mRNA	3'UTR	0	0	3	PT:100	3
IP_143784	AltProt	Homo sapiens	93	10.21	11.46	GPR63	NM_001143957.2	mRNA	5'UTR	0	0	0	PT:54.1	0
IP_143785	AltProt	Homo sapiens	62	7.13	8.04	GPR63	NM_001143957.2	mRNA	5'UTR	0	0	2	PT:100,OA:67.74	2
IP_143954	AltProt	Homo sapiens	53	6.32	7.02	MCHR2	NM_001040179.1	mRNA	3'UTR	0	0	0		0
IP_143955	AltProt	Homo sapiens	66	6.91	4.13	MCHR2	NM_032503.2	mRNA	CDS	0	0	0	BT:71.88,PT:98.48,OA:73.44	0
IP_143957	AltProt	Homo sapiens	30	3.51	8.5	MCHR2	NM_032503.2	mRNA	3'UTR	0	0	0	PT:100	0
IP_143959	AltProt	Homo sapiens	46	5.46	9.07	MCHR2	NM_001040179.1	mRNA	3'UTR	0	0	3	PT:100	3
IP_143960	AltProt	Homo sapiens	65	7.02	8.24	MCHR2	NM_001040179.1	mRNA	5'UTR	0	0	0	PT:100	0
IP_144454	AltProt	Homo sapiens	78	8.92	8.59	GPR6	NM_005284.4	mRNA	3'UTR	0	0	0	RN:75,PT:97.44	0
IP_144456	AltProt	Homo sapiens	53	5.4	8.69	GPR6	NM_005284.4	mRNA	CDS	0	0	1	MM:63.46,RN:66.04,BT:72.34,PT:98.11	1
IP_144457	AltProt	Homo sapiens	49	6.19	10.15	GPR6	NM_005284.4	mRNA	3'UTR	0	0	0	PT:100	0
IP_144846	AltProt	Homo sapiens	32	3.81	10.3	GPRC6A	XM_017010475.1	mRNA	5'UTR	0	0	0	MM:86.67,PT:100	0
IP_144846	AltProt	Homo sapiens	32	3.81	10.3	GPRC6A	NM_001286354.1	mRNA	CDS	0	0	0	MM:86.67,PT:100	0
IP_144847	AltProt	Homo sapiens	60	6.76	8.92	GPRC6A	NM_001286355.1	mRNA	CDS	0	0	3	PT:93.55,OA:69.81	3
IP_144848	AltProt	Homo sapiens	29	3.25	9.82	GPRC6A	NM_001286355.1	mRNA	CDS	2	0	0	PT:96.55	0
IP_144849	AltProt	Homo sapiens	37	4.16	12.28	GPRC6A	XM_017010475.1	mRNA	CDS	1	0	0	MM:64.86,RN:64.86,BT:78.79,PT:100,OA:81.82	0
IP_144850	AltProt	Homo sapiens	55	6.16	10.89	GPRC6A	NM_001286355.1	mRNA	CDS	0	0	0	PT:98.18	0
IP_144852	AltProt	Homo sapiens	60	6.51	10.51	GPRC6A	NM_001286355.1	mRNA	CDS	0	0	4	MM:73.91,RN:67.39,PT:100	4
IP_144854	AltProt	Homo sapiens	50	5.47	8.06	GPRC6A	NM_148963.3	mRNA	CDS	0	0	4	MM:74,RN:68,PT:100,OA:80	4
IP_145503	AltProt	Homo sapiens	45	4.84	8.34	OR2A7	NM_001005328.1	mRNA	CDS	0	0	4	MM:66.67,RN:76.47,PT:80.56,OA:75.61	4
IP_145558	AltProt	Homo sapiens	68	7.45	8.12	TAAR8	NM_053278.1	mRNA	CDS	1	0	6	MM:64.18,RN:57.35,BT:76.47,PT:90.91,OA:76.47	6
IP_145560	AltProt	Homo sapiens	72	7.86	7.76	TAAR6	NM_175067.1	mRNA	CDS	0	0	6	MM:64.62,RN:58.82,BT:85.29,PT:97.22,OA:80.88	6
IP_145561	AltProt	Homo sapiens	39	4.07	9.91	TAAR5	NM_003967.2	mRNA	CDS	0	0	0	PT:97.44	0
IP_145563	AltProt	Homo sapiens	96	10.31	8.33	TAAR5	NM_003967.2	mRNA	CDS	0	0	1		1
IP_145565	AltProt	Homo sapiens	56	6.8	8.51	TAAR2	NM_001033080.1	mRNA	CDS	0	0	0	PT:98.21	0
IP_145566	AltProt	Homo sapiens	36	4.23	6.76	TAAR2	NM_001033080.1	mRNA	CDS	0	0	0	BT:77.78,PT:97.22	0
IP_146042	AltProt	Homo sapiens	34	4.12	9.33	NMBR	XM_017010902.1	mRNA	CDS	0	0	4	PT:100,OA:85.29	4
IP_146043	AltProt	Homo sapiens	49	5.56	11.06	NMBR	XM_017010902.1	mRNA	CDS	0	0	6	MM:73.33,RN:62,BT:81.63,OA:81.63	6
IP_146056	AltProt	Homo sapiens	105	12.5	10.41	ADGRG6	XM_005267061.3	mRNA	3'UTR	0	0	0	PT:95	0
IP_146057	AltProt	Homo sapiens	32	3.44	6.02	ADGRG6	NM_001032395.2	mRNA	3'UTR	0	0	0	PT:100	0
IP_146059	AltProt	Homo sapiens	68	7.69	10.58	ADGRG6	XM_005267061.3	mRNA	CDS	0	0	0	MM:66.18,RN:79.55,PT:98.53	0
IP_146060	AltProt	Homo sapiens	31	3.56	10.35	ADGRG6	XM_006715517.2	mRNA	CDS	0	0	3	MM:61.29,BT:77.42,PT:100,OA:80	3
IP_146061	AltProt	Homo sapiens	36	3.91	3.95	ADGRG6	NM_001032395.2	mRNA	3'UTR	0	0	0	PT:100	0
IP_146062	AltProt	Homo sapiens	46	5.3	11.43	ADGRG6	XM_011535964.1	mRNA	3'UTR	0	0	0	PT:100	0
IP_146063	AltProt	Homo sapiens	31	3.56	11.02	ADGRG6	XM_006715517.2	mRNA	CDS	0	0	3		3
IP_146064	AltProt	Homo sapiens	32	3.55	3.75	ADGRG6	XM_006715517.2	mRNA	CDS	0	0	6	PT:100	6
IP_146065	AltProt	Homo sapiens	70	8.12	11.06	ADGRG6	XM_006715516.2	mRNA	3'UTR	0	0	6	PT:100,OA:53.49	6
IP_146066	AltProt	Homo sapiens	57	6.68	9.98	ADGRG6	XM_006715516.2	mRNA	CDS	0	0	0	PT:100,OA:94.74	0
IP_146067	AltProt	Homo sapiens	48	5.89	10.69	ADGRG6	XM_006715518.2	mRNA	3'UTR	0	0	0	PT:97.92	0
IP_146069	AltProt	Homo sapiens	32	4.06	12.22	ADGRG6	XM_006715518.2	mRNA	CDS	0	0	5	MM:68.75,RN:68.75,BT:81.25,PT:100,OA:84.38	5
IP_146070	AltProt	Homo sapiens	52	5.91	6.75	ADGRG6	XM_006715516.2	mRNA	CDS	0	0	0	RN:78.85,PT:100	0
IP_146071	AltProt	Homo sapiens	33	3.94	8.52	ADGRG6	NM_198569.2	mRNA	3'UTR	0	0	0	PT:93.94	0
IP_146072	AltProt	Homo sapiens	71	8.08	11.29	ADGRG6	XM_005267061.3	mRNA	CDS	0	0	0	MM:56.16,RN:61.64,BT:79.25,PT:98.59,OA:79.25	0
IP_146073	AltProt	Homo sapiens	44	4.96	4.18	ADGRG6	NM_198569.2	mRNA	CDS	0	0	0	BT:70.45,PT:100,OA:70.45	0
IP_146078	AltProt	Homo sapiens	45	5.05	4.18	ADGRG6	XM_006715518.2	mRNA	CDS	0	0	0	BT:68.89,PT:100,OA:68.89	0
IP_146298	AltProt	Homo sapiens	153	16.45	10.48	GRM1	XM_017010786.1	mRNA	3'UTR	0	0	0	PT:96.73	0
IP_146299	AltProt	Homo sapiens	77	8.56	6.92	GRM1	XM_017010784.1	mRNA	CDS	0	0	0	PT:100	0
IP_146300	AltProt	Homo sapiens	31	3.37	5.5	GRM1	XM_017010785.1	mRNA	3'UTR	0	0	0	MM:87.1,RN:87.1,PT:100,OA:77.42	0
IP_146301	AltProt	Homo sapiens	33	3.8	12.2	GRM1	XM_017010786.1	mRNA	3'UTR	0	0	6	PT:100	6
IP_146301	AltProt	Homo sapiens	33	3.8	12.2	GRM1	XM_017010784.1	mRNA	CDS	0	0	6	PT:100	6
IP_146302	AltProt	Homo sapiens	43	4.73	9.46	GRM1	XM_011535782.1	mRNA	3'UTR	0	0	0	PT:97.67	0
IP_146303	AltProt	Homo sapiens	49	5.94	8.9	GRM1	NM_001278066.1	mRNA	3'UTR	0	0	6	MM:58,BT:77.78	6
IP_146304	AltProt	Homo sapiens	33	3.83	8.81	GRM1	NM_001278064.1	mRNA	3'UTR	0	0	0	PT:100	0
IP_146305	AltProt	Homo sapiens	31	3.56	6.5	GRM1	NM_001278067.1	mRNA	3'UTR	0	0	4	PT:96.77	4
IP_146306	AltProt	Homo sapiens	50	5.99	7.5	GRM1	NM_001278065.1	mRNA	3'UTR	0	0	6	PT:100	6
IP_146308	AltProt	Homo sapiens	39	4.77	11.6	GRM1	XM_017010786.1	mRNA	3'UTR	0	0	0		0
IP_146309	AltProt	Homo sapiens	46	5.11	4.64	GRM1	XM_017010787.1	mRNA	3'UTR	0	0	0	PT:100	0
IP_146310	AltProt	Homo sapiens	68	7.55	11.89	GRM1	XM_017010784.1	mRNA	CDS	0	0	0	DR:53.06,MM:67.65,RN:67.65,BT:80.88,PT:98.53,OA:83.82	0
IP_146311	AltProt	Homo sapiens	29	2.98	10.55	GRM1	XM_017010783.1	mRNA	CDS	0	0	0	BT:82.76,PT:96.55,OA:79.31	0
IP_146312	AltProt	Homo sapiens	30	3.7	8.27	GRM1	NM_001278065.1	mRNA	5'UTR	0	0	0	PT:96.67	0
IP_146313	AltProt	Homo sapiens	83	9.04	12.65	GRM1	XM_017010784.1	mRNA	CDS	0	0	0	MM:52.83,RN:81.16,BT:85.71,PT:100,OA:84.93	0
IP_146314	AltProt	Homo sapiens	33	3.42	8.24	GRM1	XM_017010784.1	mRNA	CDS	0	0	0	PT:100	0
IP_146316	AltProt	Homo sapiens	84	9.68	10.32	GRM1	XM_017010783.1	mRNA	3'UTR	0	0	0	PT:77.27	0
IP_146317	AltProt	Homo sapiens	29	3.42	7.52	GRM1	NM_001278065.1	mRNA	3'UTR	0	0	0	PT:100	0
IP_146319	AltProt	Homo sapiens	38	4.21	10.55	GRM1	XM_017010788.1	mRNA	5'UTR	0	0	0	MM:68.42,RN:72.97,BT:86.84,PT:100,OA:81.58	0
IP_146319	AltProt	Homo sapiens	38	4.21	10.55	GRM1	NM_001278066.1	mRNA	CDS	0	0	0	MM:68.42,RN:72.97,BT:86.84,PT:100,OA:81.58	0
IP_146322	AltProt	Homo sapiens	72	7.47	5.65	GRM1	XM_011535782.1	mRNA	CDS	0	0	8	DR:48.48,RN:77.78,BT:83.33,PT:100,OA:77.78	8
IP_146839	AltProt	Homo sapiens	32	3.87	11.91	OPRM1	NM_001145281.2	mRNA	3'UTR	0	0	0		0
IP_146840	AltProt	Homo sapiens	31	3.75	10.25	OPRM1	NM_001145279.3	mRNA	3'UTR	0	0	0	PT:77.42	0
IP_146841	AltProt	Homo sapiens	48	5.81	9.47	OPRM1	NM_001145279.3	mRNA	3'UTR	0	0	0		0
IP_146842	AltProt	Homo sapiens	36	4.29	6.5	OPRM1	XM_017010906.1	mRNA	3'UTR	0	0	0		0
IP_146843	AltProt	Homo sapiens	45	5.12	9.95	OPRM1	NM_001285522.1	mRNA	3'UTR	0	0	6		6
IP_146844	AltProt	Homo sapiens	32	3.75	9.03	OPRM1	NM_001285526.1	mRNA	3'UTR	0	0	0		0
IP_146845	AltProt	Homo sapiens	57	6.24	8.51	OPRM1	XM_017010906.1	mRNA	3'UTR	0	0	0		0
IP_146846	AltProt	Homo sapiens	36	4.13	8.7	OPRM1	NM_000914.4	mRNA	3'UTR	0	0	0		0
IP_146847	AltProt	Homo sapiens	31	3.61	11.08	OPRM1	NM_001145287.2	mRNA	3'UTR	0	0	5		5
IP_146848	AltProt	Homo sapiens	107	12.33	7.23	OPRM1	NM_001008505.2	mRNA	CDS	0	0	0	RN:75.47,BT:80.37,PT:99.07,OA:84.11	0
IP_146849	AltProt	Homo sapiens	34	3.94	9.7	OPRM1	NM_001145279.3	mRNA	3'UTR	0	0	0		0
IP_146850	AltProt	Homo sapiens	29	3.54	10.49	OPRM1	NM_001145280.3	mRNA	3'UTR	0	0	0		0
IP_146851	AltProt	Homo sapiens	86	9.78	10.27	OPRM1	NM_001145280.3	mRNA	3'UTR	0	0	7	PT:87.69	7
IP_146852	AltProt	Homo sapiens	66	7.74	6.48	OPRM1	NM_001285524.1	mRNA	3'UTR	0	0	8	PT:85.37	8
IP_146853	AltProt	Homo sapiens	116	12.75	10.41	OPRM1	XM_017010906.1	mRNA	3'UTR	1	0	0		0
IP_146854	AltProt	Homo sapiens	29	3.38	10.8	OPRM1	NM_001145287.2	mRNA	3'UTR	0	0	4		4
IP_146855	AltProt	Homo sapiens	35	4.11	10.33	OPRM1	NM_000914.4	mRNA	3'UTR	0	0	0		0
IP_146856	AltProt	Homo sapiens	53	6.15	5.47	OPRM1	NM_001145281.2	mRNA	3'UTR	0	0	0		0
IP_146858	AltProt	Homo sapiens	41	5.08	8.47	OPRM1	NM_001145281.2	mRNA	3'UTR	0	0	0		0
IP_146859	AltProt	Homo sapiens	32	3.47	10.78	OPRM1	NM_001285526.1	mRNA	3'UTR	0	0	0		0
IP_146860	AltProt	Homo sapiens	57	6.62	8.33	OPRM1	NM_001285524.1	mRNA	3'UTR	1	0	4		4
IP_146861	AltProt	Homo sapiens	42	5.01	9.29	OPRM1	NM_001285522.1	mRNA	3'UTR	0	0	0		0
IP_146862	AltProt	Homo sapiens	80	9.28	8.86	OPRM1	NM_001145287.2	mRNA	3'UTR	0	0	0		0
IP_146863	AltProt	Homo sapiens	51	5.72	4.3	OPRM1	NM_001145279.3	mRNA	5'UTR	0	0	0		0
IP_146864	AltProt	Homo sapiens	47	5.43	8.84	OPRM1	NM_001145279.3	mRNA	3'UTR	0	0	8		8
IP_146865	AltProt	Homo sapiens	73	8.4	7.27	OPRM1	NM_001285526.1	mRNA	3'UTR	0	0	1		1
IP_146866	AltProt	Homo sapiens	44	5.27	10.13	OPRM1	NM_001145281.2	mRNA	3'UTR	0	0	3		3
IP_146867	AltProt	Homo sapiens	39	4.44	8.29	OPRM1	NM_000914.4	mRNA	3'UTR	0	0	4		4
IP_146868	AltProt	Homo sapiens	41	4.67	4.59	OPRM1	NM_001285526.1	mRNA	3'UTR	0	0	5		5
IP_146869	AltProt	Homo sapiens	32	3.75	9.41	OPRM1	XM_017010906.1	mRNA	3'UTR	0	0	0		0
IP_146870	AltProt	Homo sapiens	38	4.24	8.23	OPRM1	NM_001285524.1	mRNA	3'UTR	0	0	0		0
IP_146871	AltProt	Homo sapiens	47	5.31	9.14	OPRM1	NM_001145280.3	mRNA	3'UTR	0	0	4		4
IP_146872	AltProt	Homo sapiens	29	3.14	4.43	OPRM1	NM_001145281.2	mRNA	3'UTR	0	0	0		0
IP_146873	AltProt	Homo sapiens	29	2.98	8.24	OPRM1	NM_001285522.1	mRNA	CDS	0	0	0	PT:100	0
IP_146874	AltProt	Homo sapiens	37	4.76	10.96	OPRM1	NM_001145287.2	mRNA	3'UTR	0	0	0		0
IP_146875	AltProt	Homo sapiens	35	4.42	9.97	OPRM1	NM_000914.4	mRNA	3'UTR	0	0	0		0
IP_146876	AltProt	Homo sapiens	40	4.62	5.57	OPRM1	NM_001145281.2	mRNA	3'UTR	0	0	0		0
IP_146877	AltProt	Homo sapiens	51	5.86	5.67	OPRM1	NM_001285524.1	mRNA	CDS	0	0	0	MM:64.58,RN:72.73,BT:82.35,PT:96.08,OA:82.35	0
IP_146878	AltProt	Homo sapiens	39	4.36	7.37	OPRM1	NM_001145280.3	mRNA	5'UTR	0	0	0		0
IP_146879	AltProt	Homo sapiens	60	6.84	8.27	OPRM1	NM_001145280.3	mRNA	3'UTR	0	0	0		0
IP_146886	AltProt	Homo sapiens	63	7.45	9.73	OPRM1	NM_001008504.3	mRNA	CDS	0	0	0	MM:64.58,RN:72.73,BT:82,PT:96,OA:82	0
IP_146888	AltProt	Homo sapiens	54	6.26	7.55	OPRM1	NM_001285528.1	mRNA	CDS	0	0	0	MM:64.58,RN:72.73,BT:82,PT:96,OA:82	0
IP_146891	AltProt	Homo sapiens	51	5.41	10.69	OPRM1	XM_017010907.1	mRNA	3'UTR	0	0	1	PT:80.77	1
IP_146892	AltProt	Homo sapiens	33	3.91	7.69	OPRM1	XM_017010907.1	mRNA	3'UTR	0	0	0		0
IP_146894	AltProt	Homo sapiens	78	9.07	10.48	OPRM1	NM_001008503.2	mRNA	CDS	0	0	0	MM:64.94,RN:72.73,BT:82.35,PT:96.08,OA:82.35	0
IP_146896	AltProt	Homo sapiens	52	6.05	9.45	OPRM1	NM_001145282.2	mRNA	CDS	0	0	0	MM:64.58,RN:72.73,BT:82,PT:96,OA:82	0
IP_146898	AltProt	Homo sapiens	115	13.39	10.34	OPRM1	NM_001145284.3	mRNA	CDS	0	0	0	MM:55.38,RN:50.65	0
IP_146899	AltProt	Homo sapiens	33	3.69	11.55	OPRM1	NM_001145284.3	mRNA	3'UTR	0	0	0		0
IP_146901	AltProt	Homo sapiens	117	13.21	9.4	OPRM1	NM_001145283.2	mRNA	CDS	0	0	0	MM:58.73	0
IP_146903	AltProt	Homo sapiens	30	3.47	5.55	OPRM1	NM_001145286.2	mRNA	CDS	0	0	0		0
IP_146904	AltProt	Homo sapiens	53	6.23	7.55	OPRM1	NM_001145286.2	mRNA	CDS	0	0	0	MM:64.58,RN:72.73,BT:82,PT:96,OA:82	0
IP_146908	AltProt	Homo sapiens	62	7.03	5.67	OPRM1	XM_011535856.2	mRNA	CDS	0	0	0	MM:64.58,RN:72.73,BT:82.35,PT:96.08,OA:82.35	0
IP_146910	AltProt	Homo sapiens	74	7.9	10.79	OPRM1	NM_001285526.1	mRNA	5'UTR	0	0	0		0
IP_146911	AltProt	Homo sapiens	30	3.54	9.27	OPRM1	NM_001285526.1	mRNA	5'UTR	0	0	0		0
IP_146912	AltProt	Homo sapiens	32	3.53	9.93	OPRM1	XM_017010904.1	mRNA	5'UTR	0	0	0		0
IP_146913	AltProt	Homo sapiens	63	7.23	5.33	OPRM1	XM_017010904.1	mRNA	5'UTR	0	0	0	PT:85.71	0
IP_147310	AltProt	Homo sapiens	29	3.15	10.51	MAS1	NM_002377.2	mRNA	CDS	0	0	0	PT:100	0
IP_147311	AltProt	Homo sapiens	43	4.75	10.95	MAS1	NM_002377.2	mRNA	CDS	0	0	0	PT:100	0
IP_147312	AltProt	Homo sapiens	41	4.48	8.27	MAS1	NM_002377.2	mRNA	CDS	0	0	0	MM:77.42,RN:70.97,PT:100	0
IP_147624	AltProt	Homo sapiens	45	5.1	9.42	CCR6	NM_004367.5	mRNA	CDS	0	0	0	PT:95.56	0
IP_147625	AltProt	Homo sapiens	42	4.98	11.01	CCR6	NM_004367.5	mRNA	3'UTR	0	0	1	PT:100	1
IP_147626	AltProt	Homo sapiens	40	4.6	10.83	CCR6	NM_031409.3	mRNA	CDS	0	0	0	PT:100	0
IP_147627	AltProt	Homo sapiens	30	3.35	7.54	CCR6	NM_004367.5	mRNA	3'UTR	0	0	0	PT:93.33	0
IP_147628	AltProt	Homo sapiens	36	4.04	12.34	CCR6	NM_031409.3	mRNA	3'UTR	0	0	0	PT:94.44	0
IP_147629	AltProt	Homo sapiens	43	4.5	8.79	CCR6	NM_004367.5	mRNA	3'UTR	0	0	1	PT:93.02	1
IP_147630	AltProt	Homo sapiens	40	4.71	10.33	CCR6	NM_031409.3	mRNA	3'UTR	0	0	0		0
IP_147631	AltProt	Homo sapiens	91	10.95	10.95	CCR6	NM_004367.5	mRNA	3'UTR	0	0	0		0
IP_147632	AltProt	Homo sapiens	31	3.54	12.26	CCR6	NM_031409.3	mRNA	3'UTR	0	0	0	PT:93.55	0
IP_147634	AltProt	Homo sapiens	30	3.51	9.45	CCR6	NM_031409.3	mRNA	3'UTR	0	0	3		3
IP_147635	AltProt	Homo sapiens	36	4.31	10.58	CCR6	NM_004367.5	mRNA	3'UTR	0	0	0	PT:100	0
IP_147636	AltProt	Homo sapiens	38	4.28	9.67	CCR6	NM_031409.3	mRNA	5'UTR	0	0	0	PT:97.37	0
IP_147637	AltProt	Homo sapiens	51	5.37	4.82	CCR6	NM_031409.3	mRNA	5'UTR	0	0	0	PT:100	0
IP_147638	AltProt	Homo sapiens	56	6.66	5.57	CCR6	NM_031409.3	mRNA	5'UTR	0	0	0	PT:100	0
IP_147641	AltProt	Homo sapiens	47	5.29	8.35	GPR31	NM_005299.2	mRNA	CDS	0	0	0	PT:100	0
IP_149616	AltProt	Homo sapiens	37	4.1	11.84	GPR146	XM_011515116.2	mRNA	3'UTR	0	0	0		0
IP_149618	AltProt	Homo sapiens	33	3.58	12.28	GPR146	NM_138445.3	mRNA	3'UTR	0	0	0		0
IP_149619	AltProt	Homo sapiens	30	3.29	10.45	GPR146	NM_001303473.1	mRNA	3'UTR	0	0	0		0
IP_149620	AltProt	Homo sapiens	94	10.34	12.04	GPR146	XM_005249613.2	mRNA	CDS	0	0	0		0
IP_149623	AltProt	Homo sapiens	85	8.76	9.59	GPR146	XM_006715643.2	mRNA	5'UTR	0	0	0		0
IP_149624	AltProt	Homo sapiens	108	11.38	6.72	GPR146	XM_006715643.2	mRNA	5'UTR	0	0	0		0
IP_149625	AltProt	Homo sapiens	69	7.8	8.36	GPR146	NM_001303474.1	mRNA	5'UTR	0	0	0		0
IP_149626	AltProt	Homo sapiens	34	3.56	7.62	GPER1	NM_001098201.1	mRNA	5'UTR	0	0	0		0
IP_149627	AltProt	Homo sapiens	30	3.48	6.62	GPER1	NM_001039966.1	mRNA	5'UTR	0	1	0		0
IP_149628	AltProt	Homo sapiens	83	8.67	11.66	GPER1	NM_001505.2	mRNA	3'UTR	0	0	1		1
IP_149629	AltProt	Homo sapiens	50	4.96	11.72	GPER1	NM_001505.2	mRNA	CDS	0	0	2		2
IP_149630	AltProt	Homo sapiens	103	11.43	11.55	GPER1	NM_001039966.1	mRNA	5'UTR	1	0	0		0
IP_149633	AltProt	Homo sapiens	42	4.36	10.25	GPER1	NM_001039966.1	mRNA	5'UTR	0	0	0		0
IP_149634	AltProt	Homo sapiens	146	16.83	10.92	GPER1	NM_001505.2	mRNA	5'UTR	0	0	0		0
IP_149635	AltProt	Homo sapiens	86	8.91	11.96	GPER1	NM_001505.2	mRNA	5'UTR	0	0	0		0
IP_151345	AltProt	Homo sapiens	49	5.48	11.04	CRHR2	NM_001883.4	mRNA	3'UTR	0	0	0	PT:93.88	0
IP_151346	AltProt	Homo sapiens	69	7.5	8.13	CRHR2	XM_017011751.1	mRNA	3'UTR	0	0	0	PT:98.55	0
IP_151348	AltProt	Homo sapiens	34	3.79	12.24	CRHR2	XM_017011752.1	mRNA	3'UTR	0	0	0	PT:91.18	0
IP_151350	AltProt	Homo sapiens	112	12.07	10.85	CRHR2	NM_001202475.1	mRNA	3'UTR	0	0	0	PT:96.43	0
IP_151350	AltProt	Homo sapiens	112	12.07	10.85	CRHR2	XM_017011751.1	mRNA	CDS	0	0	0	PT:96.43	0
IP_151351	AltProt	Homo sapiens	30	3.47	9.89	CRHR2	XM_017011752.1	mRNA	3'UTR	0	0	0	PT:96.67	0
IP_151352	AltProt	Homo sapiens	57	5.87	10.64	CRHR2	NM_001202482.1	mRNA	3'UTR	0	0	0	PT:98.25	0
IP_151353	AltProt	Homo sapiens	50	5.05	4.48	CRHR2	NM_001202481.1	mRNA	3'UTR	0	0	0	PT:75.61	0
IP_151354	AltProt	Homo sapiens	72	8.06	8.69	CRHR2	XM_011515129.2	mRNA	CDS	0	0	0	MM:68.85,RN:77.05,BT:78.87,PT:98.61,OA:80.28	0
IP_151355	AltProt	Homo sapiens	130	13.8	8.09	CRHR2	XM_011515127.2	mRNA	3'UTR	0	0	0	PT:97.69	0
IP_151356	AltProt	Homo sapiens	33	3.34	8.69	CRHR2	XM_017011752.1	mRNA	CDS	0	0	1	BT:95.65,PT:100,OA:86.96	1
IP_151358	AltProt	Homo sapiens	141	15.36	11	CRHR2	NM_001202481.1	mRNA	5'UTR	0	0	0	BT:78.87,PT:99.25,OA:80.67	0
IP_151362	AltProt	Homo sapiens	71	7.98	8.69	CRHR2	NM_001202482.1	mRNA	CDS	0	0	0	MM:68.33,RN:76.67,BT:77.46,PT:98.59,OA:80	0
IP_151364	AltProt	Homo sapiens	29	3.37	8.83	CRHR2	NM_001202483.1	mRNA	CDS	0	0	0		0
IP_151395	AltProt	Homo sapiens	41	4.5	10.01	GHRHR	XM_011515263.1	mRNA	3'UTR	0	0	0	PT:100	0
IP_151397	AltProt	Homo sapiens	32	3.52	11.48	GHRHR	NM_000823.3	mRNA	CDS	0	0	0	PT:96.88	0
IP_151399	AltProt	Homo sapiens	55	5.81	11.85	GHRHR	NM_000823.3	mRNA	CDS	1	0	0	MM:70.91,RN:61.82,BT:67.57,PT:98.18	0
IP_151401	AltProt	Homo sapiens	100	11.09	8.69	ADCYAP1R1	XM_005249618.4	mRNA	3'UTR	0	0	0	PT:99	0
IP_151402	AltProt	Homo sapiens	49	5.45	5.43	ADCYAP1R1	XM_005249618.4	mRNA	CDS	0	0	0	DR:50,RN:75,PT:100	0
IP_151403	AltProt	Homo sapiens	124	13.5	7.82	ADCYAP1R1	XM_006715645.2	mRNA	3'UTR	0	0	0	PT:98.39	0
IP_151404	AltProt	Homo sapiens	43	5.1	11.6	ADCYAP1R1	NM_001199637.1	mRNA	3'UTR	0	0	0	PT:100	0
IP_151405	AltProt	Homo sapiens	78	8.67	6.2	ADCYAP1R1	XM_005249618.4	mRNA	3'UTR	0	0	4	PT:96.15	4
IP_151406	AltProt	Homo sapiens	41	4.59	9.91	ADCYAP1R1	XM_006715645.2	mRNA	3'UTR	0	0	5	PT:100	5
IP_151407	AltProt	Homo sapiens	58	6.29	10.26	ADCYAP1R1	XM_017011737.1	mRNA	CDS	0	0	5	MM:82.76,RN:82.14,BT:74.14,PT:100,OA:77.59	5
IP_151408	AltProt	Homo sapiens	35	3.78	4.67	ADCYAP1R1	XM_017011737.1	mRNA	3'UTR	0	0	0	PT:94.29	0
IP_151409	AltProt	Homo sapiens	52	5.68	8.11	ADCYAP1R1	XM_005249618.4	mRNA	3'UTR	0	0	0	PT:98.08	0
IP_151410	AltProt	Homo sapiens	37	4.11	7.51	ADCYAP1R1	XM_017011738.1	mRNA	3'UTR	0	0	1	PT:100	1
IP_151411	AltProt	Homo sapiens	112	12.29	10.91	ADCYAP1R1	NM_001118.4	mRNA	3'UTR	0	0	0	PT:94.64	0
IP_151412	AltProt	Homo sapiens	33	3.82	10.12	ADCYAP1R1	NM_001118.4	mRNA	3'UTR	0	0	0	PT:93.94	0
IP_151413	AltProt	Homo sapiens	40	4.3	11.38	ADCYAP1R1	NM_001118.4	mRNA	3'UTR	0	0	0	PT:100	0
IP_151415	AltProt	Homo sapiens	47	5.42	7.21	ADCYAP1R1	XM_017011736.1	mRNA	3'UTR	0	0	5	PT:100	5
IP_151416	AltProt	Homo sapiens	61	7.05	8.31	ADCYAP1R1	XM_017011738.1	mRNA	3'UTR	0	0	0	PT:100	0
IP_151417	AltProt	Homo sapiens	37	3.89	3.7	ADCYAP1R1	NM_001199637.1	mRNA	3'UTR	0	0	0	PT:100	0
IP_151418	AltProt	Homo sapiens	53	6.24	6.43	ADCYAP1R1	NM_001199636.1	mRNA	3'UTR	0	0	0	PT:96.23	0
IP_151419	AltProt	Homo sapiens	43	4.48	3.56	ADCYAP1R1	XM_017011736.1	mRNA	3'UTR	0	0	0	PT:97.67	0
IP_151420	AltProt	Homo sapiens	70	7.37	9.2	ADCYAP1R1	NM_001118.4	mRNA	CDS	0	0	2	MM:70,PT:98.57	2
IP_151421	AltProt	Homo sapiens	61	6.91	4.7	ADCYAP1R1	XM_017011736.1	mRNA	3'UTR	0	0	7	PT:96.72	7
IP_151422	AltProt	Homo sapiens	101	11.17	4.74	ADCYAP1R1	XM_017011736.1	mRNA	3'UTR	0	0	0	PT:99.01	0
IP_151423	AltProt	Homo sapiens	34	3.65	8.67	ADCYAP1R1	NM_001118.4	mRNA	3'UTR	0	0	0		0
IP_151424	AltProt	Homo sapiens	43	4.72	9.67	ADCYAP1R1	XM_017011737.1	mRNA	3'UTR	0	0	4		4
IP_151425	AltProt	Homo sapiens	32	3.52	12.2	ADCYAP1R1	XM_006715645.2	mRNA	CDS	0	0	0	MM:68.75,BT:68.75,PT:100,OA:65.62	0
IP_151426	AltProt	Homo sapiens	61	6.94	6.22	ADCYAP1R1	XM_005249618.4	mRNA	3'UTR	0	0	0	PT:95.08	0
IP_151427	AltProt	Homo sapiens	88	9.51	8.29	ADCYAP1R1	NM_001199635.1	mRNA	CDS	0	0	0	MM:83.91,PT:100	0
IP_151428	AltProt	Homo sapiens	58	6.17	10.76	ADCYAP1R1	NM_001118.4	mRNA	CDS	0	0	0	BT:77.59,PT:98.28,OA:72.41	0
IP_151430	AltProt	Homo sapiens	87	9.44	8.29	ADCYAP1R1	NM_001199636.1	mRNA	CDS	0	0	0	MM:83.72,PT:100	0
IP_151432	AltProt	Homo sapiens	60	6.7	7.93	ADCYAP1R1	NM_001118.4	mRNA	CDS	0	0	0	MM:80.39,PT:100	0
IP_151434	AltProt	Homo sapiens	45	4.98	8.55	ADCYAP1R1	NM_001199637.1	mRNA	CDS	0	0	0	BT:80.95,PT:97.78,OA:76.19	0
IP_151437	AltProt	Homo sapiens	51	5.44	8.55	ADCYAP1R1	XM_017011736.1	mRNA	CDS	0	0	0	BT:68.97,PT:98.04,OA:65.52	0
IP_151596	AltProt	Homo sapiens	60	6.35	8.83	NPSR1	NM_001300933.1	mRNA	CDS	0	0	0	BT:75,PT:98.33,OA:69.77	0
IP_151597	AltProt	Homo sapiens	32	3.9	6.5	NPSR1	NM_207172.1	mRNA	CDS	0	0	0	RN:65.62,PT:100	0
IP_151600	AltProt	Homo sapiens	30	3.4	7.81	NPSR1	NM_001300935.1	mRNA	3'UTR	0	0	0	PT:100	0
IP_151602	AltProt	Homo sapiens	81	8.73	6.66	NPSR1	NM_207172.1	mRNA	3'UTR	0	0	0	PT:98.77	0
IP_151732	AltProt	Homo sapiens	37	3.9	4.42	GPR141	XM_017012160.1	mRNA	3'UTR	0	0	0	PT:100	0
IP_151733	AltProt	Homo sapiens	58	6.67	8.7	GPR141	XM_017012163.1	mRNA	CDS	0	0	0	PT:100	0
IP_151734	AltProt	Homo sapiens	63	6.9	9.46	GPR141	XM_011515389.2	mRNA	3'UTR	0	0	0	PT:98.41	0
IP_153164	AltProt	Homo sapiens	32	3.14	6.23	FZD9	NM_003508.2	mRNA	3'UTR	0	0	0	PT:100	0
IP_153165	AltProt	Homo sapiens	85	9.24	11.85	FZD9	NM_003508.2	mRNA	CDS	0	0	0	MM:67.06,RN:68.35,PT:98.82	0
IP_153166	AltProt	Homo sapiens	36	3.82	11.9	FZD9	NM_003508.2	mRNA	CDS	0	0	0	BT:80.56,PT:100,OA:80.56	0
IP_153169	AltProt	Homo sapiens	79	8.29	11.66	FZD9	NM_003508.2	mRNA	CDS	0	0	0	MM:70.13,RN:68.35,PT:98.73	0
IP_153866	AltProt	Homo sapiens	177	20.14	7.93	GRM3	NM_000840.2	mRNA	CDS	0	0	0	BT:79.55,PT:98.87,OA:78.41	0
IP_153867	AltProt	Homo sapiens	36	3.8	8.24	GRM3	XM_017012073.1	mRNA	5'UTR	0	0	1	MM:85.71,RN:88.57,PT:100	1
IP_153869	AltProt	Homo sapiens	32	3.47	9.84	GRM3	NM_000840.2	mRNA	CDS	0	0	0	PT:96.88	0
IP_153870	AltProt	Homo sapiens	95	10.27	10.49	GRM3	NM_000840.2	mRNA	CDS	0	0	3	BT:43.55,PT:100	3
IP_153871	AltProt	Homo sapiens	58	6.2	9.53	GRM3	NM_000840.2	mRNA	5'UTR	0	0	0	PT:96.55	0
IP_153872	AltProt	Homo sapiens	84	9.23	6.89	GRM3	XM_011516088.1	mRNA	CDS	0	0	0	MM:63.41,RN:74.6,PT:98.81	0
IP_153873	AltProt	Homo sapiens	102	10.23	12.9	GRM3	NM_000840.2	mRNA	CDS	0	0	0	MM:68.63,RN:68,BT:77.63,PT:100,OA:80	0
IP_153875	AltProt	Homo sapiens	34	3.56	3.75	GRM3	NM_000840.2	mRNA	CDS	0	0	0	MM:73.53,RN:73.53,PT:100	0
IP_154159	AltProt	Homo sapiens	42	4.92	10.19	FZD1	NM_003505.1	mRNA	3'UTR	0	0	0	PT:100	0
IP_154160	AltProt	Homo sapiens	73	7.66	12.42	FZD1	NM_003505.1	mRNA	CDS	0	0	8	MM:70.83,RN:71.19,PT:100	8
IP_154161	AltProt	Homo sapiens	57	6.78	9.71	FZD1	NM_003505.1	mRNA	3'UTR	0	0	3	PT:100	3
IP_154162	AltProt	Homo sapiens	101	10.8	11.99	FZD1	NM_003505.1	mRNA	CDS	0	0	1	BT:61.39,PT:100,OA:59.8	1
IP_154163	AltProt	Homo sapiens	65	6.88	11.28	FZD1	NM_003505.1	mRNA	5'UTR	0	2	0	MM:60.61,RN:56.72,BT:62.12,PT:98.46	0
IP_154164	AltProt	Homo sapiens	66	7.81	8.48	FZD1	NM_003505.1	mRNA	3'UTR	0	0	0	PT:98.48	0
IP_154165	AltProt	Homo sapiens	33	4.08	12.94	FZD1	NM_003505.1	mRNA	5'UTR	0	2	1	PT:100	1
IP_154167	AltProt	Homo sapiens	45	4.88	8.53	FZD1	NM_003505.1	mRNA	3'UTR	0	0	0	PT:100	0
IP_154373	AltProt	Homo sapiens	44	4.7	6.48	CALCR	NM_001164738.1	mRNA	CDS	0	0	0	PT:95.45	0
IP_154374	AltProt	Homo sapiens	30	3.63	9.07	CALCR	NM_001164738.1	mRNA	3'UTR	0	0	0	PT:100	0
IP_154376	AltProt	Homo sapiens	66	7.27	7.61	CALCR	NM_001742.3	mRNA	3'UTR	0	0	0	PT:95.45	0
IP_154377	AltProt	Homo sapiens	92	10.27	9.41	CALCR	NM_001164738.1	mRNA	CDS	0	0	1	MM:63.04,RN:41.77,BT:53.06,PT:98.91,OA:47.37	1
IP_154379	AltProt	Homo sapiens	35	4.06	7.26	CALCR	NM_001742.3	mRNA	3'UTR	1	0	4	PT:100	4
IP_154381	AltProt	Homo sapiens	31	3.61	8.53	CALCR	NM_001164737.1	mRNA	5'UTR	0	0	0		0
IP_154382	AltProt	Homo sapiens	43	4.99	11.11	CALCR	NM_001164738.1	mRNA	5'UTR	0	0	0		0
IP_154961	AltProt	Homo sapiens	42	4.58	11.38	OR2AE1	NM_001005276.1	mRNA	CDS	0	0	0	PT:100,OA:65	0
IP_154962	AltProt	Homo sapiens	31	3.36	4.1	OR2AE1	NM_001005276.1	mRNA	CDS	0	0	0	PT:96.77	0
IP_156055	AltProt	Homo sapiens	40	4.55	7.36	GPR22	XM_011516056.2	mRNA	5'UTR	0	0	0	PT:97.5	0
IP_156056	AltProt	Homo sapiens	48	5.93	10.57	GPR22	NM_005295.2	mRNA	5'UTR	0	0	0	PT:100	0
IP_156057	AltProt	Homo sapiens	32	3.82	7.68	GPR22	XM_011516056.2	mRNA	3'UTR	0	0	0	PT:100	0
IP_156300	AltProt	Homo sapiens	38	4.57	8.05	GPR85	NM_001146266.1	mRNA	5'UTR	0	0	0	MM:78.95,RN:78.95,BT:89.47,PT:100,OA:89.47	0
IP_156301	AltProt	Homo sapiens	33	3.82	11	GPR85	NM_018970.6	mRNA	5'UTR	0	0	0	PT:100	0
IP_156302	AltProt	Homo sapiens	39	4.38	8.54	GPR85	NM_001146266.1	mRNA	3'UTR	0	0	0	PT:100	0
IP_156304	AltProt	Homo sapiens	33	3.8	5.52	GPR85	NM_001146266.1	mRNA	3'UTR	0	0	0	PT:100	0
IP_156305	AltProt	Homo sapiens	29	3.47	4.45	GPR85	XM_005250451.2	mRNA	3'UTR	0	0	0	PT:100	0
IP_156306	AltProt	Homo sapiens	54	6.22	7.29	GPR85	NM_001146266.1	mRNA	3'UTR	0	0	0	MM:79.55,RN:77.27,BT:90.74,PT:100,OA:94.59	0
IP_156307	AltProt	Homo sapiens	35	4.18	7.62	GPR85	NM_001146267.1	mRNA	3'UTR	0	0	0	RN:60,BT:75.86,PT:97.14,OA:79.31	0
IP_156308	AltProt	Homo sapiens	30	3.35	10.45	GPR85	NM_018970.6	mRNA	5'UTR	0	0	0	PT:100	0
IP_156309	AltProt	Homo sapiens	39	4.68	4.42	GPR85	NM_001146266.1	mRNA	3'UTR	0	0	4	PT:100	4
IP_156310	AltProt	Homo sapiens	78	8.79	5.04	GPR85	NM_018970.6	mRNA	5'UTR	0	0	0	BT:84.31,PT:96.2	0
IP_156311	AltProt	Homo sapiens	41	5	7.94	GPR85	NM_018970.6	mRNA	3'UTR	0	0	6	BT:60,PT:97.56	6
IP_156312	AltProt	Homo sapiens	31	3.51	11.31	GPR85	NM_001146265.1	mRNA	5'UTR	0	0	0	PT:100	0
IP_156313	AltProt	Homo sapiens	79	8.78	5.04	GPR85	NM_001146265.1	mRNA	5'UTR	0	0	5	RN:53.49,BT:77.05,PT:98.73	5
IP_156314	AltProt	Homo sapiens	39	4.73	12.28	GPR85	NM_001146267.1	mRNA	5'UTR	1	0	1		1
IP_156315	AltProt	Homo sapiens	109	11.73	5.59	GPR85	NM_001146266.1	mRNA	5'UTR	0	0	5	RN:68.97,BT:87.3,PT:96.59	5
IP_156316	AltProt	Homo sapiens	36	3.92	7.92	GPR85	NM_001146266.1	mRNA	5'UTR	0	0	4		4
IP_156665	AltProt	Homo sapiens	42	4.65	5.49	TAS2R16	NM_016945.2	mRNA	CDS	0	0	6		6
IP_156666	AltProt	Homo sapiens	37	3.91	6.21	TAS2R16	NM_016945.2	mRNA	CDS	0	0	0	PT:100	0
IP_156746	AltProt	Homo sapiens	45	4.92	6.45	GPR37	NM_005302.3	mRNA	CDS	0	0	0	BT:74.29,PT:100,OA:77.14	0
IP_156747	AltProt	Homo sapiens	77	8.29	12.06	GPR37	NM_005302.3	mRNA	CDS	0	0	6	PT:98.7	6
IP_156748	AltProt	Homo sapiens	43	4.75	11.42	GPR37	NM_005302.3	mRNA	CDS	0	0	0	BT:65.85,PT:95.35,OA:65.85	0
IP_156749	AltProt	Homo sapiens	58	6.35	8.29	GPR37	NM_005302.3	mRNA	CDS	0	0	0	PT:100	0
IP_156762	AltProt	Homo sapiens	50	5.64	4.33	GRM8	XM_017012077.1	mRNA	3'UTR	0	0	0		0
IP_156764	AltProt	Homo sapiens	31	3.66	12.53	GRM8	XM_017012080.1	mRNA	3'UTR	0	0	0	BT:75.86,PT:100,OA:75.86	0
IP_156765	AltProt	Homo sapiens	32	3.52	3.84	GRM8	XM_011516101.2	mRNA	CDS	0	0	0	MM:84.38,RN:81.25,BT:87.5,PT:96.88,OA:87.5	0
IP_156766	AltProt	Homo sapiens	53	6.27	12.51	GRM8	XM_017012078.1	mRNA	CDS	0	0	5	MM:92.59,RN:83.02,PT:96.23	5
IP_156767	AltProt	Homo sapiens	31	3.45	6.37	GRM8	XM_011516091.1	mRNA	CDS	0	0	0	MM:64.52,RN:74.19,BT:80.65,PT:100,OA:77.42	0
IP_156768	AltProt	Homo sapiens	36	4.01	12.8	GRM8	XM_011516092.2	mRNA	CDS	0	0	5	MM:71.43,RN:68.57,BT:82.86,PT:100,OA:77.14	5
IP_156769	AltProt	Homo sapiens	29	3.24	9.67	GRM8	NM_000845.2	mRNA	CDS	0	0	0	MM:75.86,RN:79.31,BT:89.66,PT:100,OA:82.76	0
IP_156770	AltProt	Homo sapiens	115	12.56	8.6	GRM8	NM_000845.2	mRNA	5'UTR	0	0	0	RN:82.43,BT:84.35,PT:100,OA:81.74	0
IP_156771	AltProt	Homo sapiens	30	3.45	8.53	GRM8	XM_006715938.3	mRNA	CDS	0	0	0	PT:96.67	0
IP_156957	AltProt	Homo sapiens	64	6.82	7.13	OPN1SW	NM_001708.2	mRNA	CDS	0	0	1	RN:85.94,BT:73.44,PT:100,OA:68.75	1
IP_156958	AltProt	Homo sapiens	30	3.71	8.2	OPN1SW	NM_001708.2	mRNA	CDS	0	0	0	PT:100	0
IP_157074	AltProt	Homo sapiens	94	9.67	9.06	SMO	NM_005631.4	mRNA	3'UTR	0	0	0	PT:98.94	0
IP_157075	AltProt	Homo sapiens	104	10.96	9.51	SMO	NM_005631.4	mRNA	CDS	0	0	0	PT:97.12	0
IP_157076	AltProt	Homo sapiens	35	3.54	12.68	SMO	NM_005631.4	mRNA	5'UTR	0	1	0	PT:100	0
IP_157078	AltProt	Homo sapiens	65	7.47	4.72	SMO	NM_005631.4	mRNA	CDS	0	0	0	PT:96.92	0
IP_157079	AltProt	Homo sapiens	65	7.07	8.23	SMO	NM_005631.4	mRNA	3'UTR	0	0	0	BT:68.57,PT:98.46	0
IP_157080	AltProt	Homo sapiens	167	19.11	11.98	SMO	NM_005631.4	mRNA	CDS	0	0	0	BT:64.91,PT:97.6	0
IP_157081	AltProt	Homo sapiens	71	8.19	8.73	SMO	NM_005631.4	mRNA	3'UTR	0	0	0	PT:97.18	0
IP_157082	AltProt	Homo sapiens	49	5.42	12.51	SMO	NM_005631.4	mRNA	CDS	0	0	0	MM:84.09,RN:84.09,PT:100	0
IP_157083	AltProt	Homo sapiens	165	17.37	12.6	SMO	XM_011516522.2	mRNA	CDS	0	0	0	DR:50,MM:73.94,BT:80.17,PT:98.79,OA:77.69	0
IP_157582	AltProt	Homo sapiens	42	4.91	12.28	CHRM2	NM_000739.2	mRNA	CDS	1	0	0	MM:66.67,RN:66.67,BT:82.14,PT:100,OA:82.14	0
IP_157583	AltProt	Homo sapiens	58	6.3	9	CHRM2	NM_001006632.1	mRNA	CDS	0	0	5	MM:67.24,RN:63.79,BT:89.66,PT:98.28,OA:89.66	5
IP_157584	AltProt	Homo sapiens	51	6.13	7.58	CHRM2	NM_001006632.1	mRNA	3'UTR	0	0	4	MM:61.11,PT:100	4
IP_157586	AltProt	Homo sapiens	38	4.1	6.62	CHRM2	NM_001006630.1	mRNA	5'UTR	0	0	0	BT:65,PT:100,OA:70	0
IP_158069	AltProt	Homo sapiens	34	3.75	6.51	TAS2R3	NM_016943.2	mRNA	CDS	0	0	0	PT:100	0
IP_158072	AltProt	Homo sapiens	30	3.3	4.26	TAS2R5	NM_018980.2	mRNA	CDS	0	0	0	PT:100	0
IP_158074	AltProt	Homo sapiens	37	3.99	3.78	TAS2R5	NM_018980.2	mRNA	CDS	0	0	0	PT:89.19	0
IP_158120	AltProt	Homo sapiens	31	3.46	7.25	OR9A4	NM_001001656.1	mRNA	CDS	0	0	1	MM:54.84,BT:70.97,PT:100,OA:77.42	1
IP_158132	AltProt	Homo sapiens	65	7.15	5.33	TAS2R38	NM_176817.4	mRNA	CDS	0	0	0	PT:100	0
IP_158189	AltProt	Homo sapiens	35	3.78	4.1	OR9A2	NM_001001658.1	mRNA	CDS	0	0	0	PT:100	0
IP_158191	AltProt	Homo sapiens	31	3.21	7.18	OR6V1	NM_001001667.1	mRNA	CDS	0	0	0	PT:90.32	0
IP_158194	AltProt	Homo sapiens	66	7.19	8.51	TAS2R39	NM_176881.2	mRNA	CDS	0	0	0	BT:69.7,PT:100,OA:71.74	0
IP_158196	AltProt	Homo sapiens	37	4.23	9.33	TAS2R40	NM_176882.1	mRNA	CDS	0	0	0	BT:74.29,PT:97.3,OA:80	0
IP_158300	AltProt	Homo sapiens	75	8.75	7.47	TAS2R60	NM_177437.1	mRNA	CDS	0	0	5	PT:97.33	5
IP_158354	AltProt	Homo sapiens	62	6.6	7	OR2F2	NM_001004685.1	mRNA	CDS	0	0	0	MM:67.5,BT:82.22,PT:93.55	0
IP_158355	AltProt	Homo sapiens	29	3.31	10.53	OR2F1	XM_011516020.2	mRNA	CDS	0	0	0	PT:100	0
IP_158356	AltProt	Homo sapiens	62	6.62	5.53	OR2F1	XM_011516020.2	mRNA	CDS	0	0	0	MM:62.5,BT:80,PT:98.39	0
IP_158357	AltProt	Homo sapiens	31	3.5	4.58	OR2F1	XM_011516020.2	mRNA	CDS	0	0	0	PT:93.55	0
IP_158360	AltProt	Homo sapiens	56	5.59	9.5	OR6B1	NM_001005281.1	mRNA	CDS	0	0	6	RN:83.93,PT:100	6
IP_158361	AltProt	Homo sapiens	91	10.38	7.95	OR6B1	NM_001005281.1	mRNA	CDS	0	0	0	MM:67.03,BT:65.17,PT:96.7	0
IP_158363	AltProt	Homo sapiens	40	4.44	8.06	OR2A5	NM_012365.1	mRNA	CDS	0	0	0	MM:65,RN:67.5,BT:77.5,PT:100,OA:79.49	0
IP_158364	AltProt	Homo sapiens	54	6.08	11.48	OR2A5	NM_012365.1	mRNA	CDS	0	0	1	BT:74.07,PT:100,OA:74.42	1
IP_158365	AltProt	Homo sapiens	62	6.66	10.78	OR2A5	NM_012365.1	mRNA	CDS	0	0	0	MM:54.55,RN:61.36,BT:77.05,PT:96.77,OA:80.33	0
IP_158366	AltProt	Homo sapiens	35	3.62	6.77	OR2A5	NM_012365.1	mRNA	CDS	0	0	0	PT:100	0
IP_158368	AltProt	Homo sapiens	36	3.9	9.12	OR2A25	NM_001004488.1	mRNA	CDS	0	0	0	RN:63.64,PT:100,OA:55.56	0
IP_158369	AltProt	Homo sapiens	38	4.41	8.12	OR2A25	NM_001004488.1	mRNA	CDS	0	0	0	PT:100,OA:81.58	0
IP_158371	AltProt	Homo sapiens	40	4.57	7.86	OR2A12	NM_001004135.1	mRNA	CDS	0	0	0	RN:60,BT:66.67,PT:100,OA:67.5	0
IP_158373	AltProt	Homo sapiens	43	4.77	8.07	OR2A2	NM_001005480.2	mRNA	CDS	0	0	5	MM:63.41,RN:63.41,BT:65.85,PT:100,OA:65	5
IP_158374	AltProt	Homo sapiens	46	5.19	6.32	OR2A2	NM_001005480.2	mRNA	CDS	0	0	0	MM:55.26,BT:65.12,PT:100	0
IP_158376	AltProt	Homo sapiens	54	5.89	8.69	OR2A14	NM_001001659.1	mRNA	CDS	0	0	1	BT:79.63,PT:98.15,OA:76.74	1
IP_158377	AltProt	Homo sapiens	40	4.37	8.25	OR2A14	NM_001001659.1	mRNA	CDS	0	0	5	MM:60,RN:65,BT:65,PT:90,OA:64.1	5
IP_158378	AltProt	Homo sapiens	46	5.26	6.32	OR2A14	NM_001001659.1	mRNA	CDS	0	0	0	MM:48.89,BT:62.79,PT:93.48	0
IP_159157	AltProt	Homo sapiens	32	3.57	8.8	HTR5A	NM_024012.3	mRNA	3'UTR	0	0	4	PT:100	4
IP_159158	AltProt	Homo sapiens	42	4.55	3.73	HTR5A	NM_024012.3	mRNA	3'UTR	0	0	0	PT:100	0
IP_159161	AltProt	Homo sapiens	31	3.58	7.54	HTR5A	NM_024012.3	mRNA	3'UTR	0	0	0		0
IP_159162	AltProt	Homo sapiens	45	4.84	5.62	HTR5A	NM_024012.3	mRNA	3'UTR	0	0	0	PT:97.78	0
IP_159163	AltProt	Homo sapiens	57	6.57	9.73	HTR5A	NM_024012.3	mRNA	3'UTR	0	0	0	PT:87.72	0
IP_159164	AltProt	Homo sapiens	33	3.8	10.45	HTR5A	NM_024012.3	mRNA	3'UTR	0	0	0	PT:96.97	0
IP_159165	AltProt	Homo sapiens	33	3.95	12.81	HTR5A	NM_024012.3	mRNA	3'UTR	0	0	0	PT:96.97	0
IP_159166	AltProt	Homo sapiens	52	5.49	11.51	HTR5A	NM_024012.3	mRNA	5'UTR	0	0	0	PT:96.15	0
IP_159358	AltProt	Homo sapiens	64	6.93	9.23	VIPR2	XM_006716108.3	mRNA	CDS	0	0	0	BT:73.47,PT:98.44	0
IP_159359	AltProt	Homo sapiens	70	8.14	11.21	VIPR2	XM_005249561.3	mRNA	3'UTR	0	0	8	PT:85.37	8
IP_159360	AltProt	Homo sapiens	228	24.06	7.34	VIPR2	NM_003382.4	mRNA	3'UTR	0	0	0	PT:96.49	0
IP_159361	AltProt	Homo sapiens	44	4.64	4.36	VIPR2	XM_005249561.3	mRNA	3'UTR	0	0	0		0
IP_159362	AltProt	Homo sapiens	76	8.35	11.69	VIPR2	XM_017012580.1	mRNA	3'UTR	0	0	0	PT:97.37	0
IP_159363	AltProt	Homo sapiens	101	10.66	9.37	VIPR2	XM_005249561.3	mRNA	3'UTR	0	0	5	PT:99.01	5
IP_159364	AltProt	Homo sapiens	56	5.89	6.1	VIPR2	NM_003382.4	mRNA	3'UTR	0	0	0	PT:92.73	0
IP_159365	AltProt	Homo sapiens	71	8.1	11.33	VIPR2	XM_017012580.1	mRNA	5'UTR	0	0	1	MM:57.14,RN:61.43,BT:74.65,PT:98.59,OA:74.65	1
IP_159365	AltProt	Homo sapiens	71	8.1	11.33	VIPR2	XM_005249561.3	mRNA	CDS	0	0	1	MM:57.14,RN:61.43,BT:74.65,PT:98.59,OA:74.65	1
IP_159366	AltProt	Homo sapiens	114	12.26	12.09	VIPR2	NM_001308259.1	mRNA	CDS	1	0	0	PT:98.48	0
IP_159367	AltProt	Homo sapiens	52	6.21	10.45	VIPR2	XM_011516550.2	mRNA	CDS	0	0	0	MM:55.77,RN:51.92,PT:98.08	0
IP_159369	AltProt	Homo sapiens	62	6.14	9.82	VIPR2	XM_006716107.2	mRNA	3'UTR	0	0	0		0
IP_159371	AltProt	Homo sapiens	91	9.77	8.25	VIPR2	XM_006716108.3	mRNA	CDS	0	0	0		0
IP_160889	AltProt	Homo sapiens	31	3.51	7.45	OR4F21	NM_001005504.1	mRNA	CDS	0	0	0	RN:67.74,BT:74.19,OA:80.65	0
IP_162609	AltProt	Homo sapiens	45	4.9	7.37	ADRA1A	XM_017013095.1	mRNA	5'UTR	0	0	0	PT:95.35	0
IP_162610	AltProt	Homo sapiens	57	6.27	6.47	ADRA1A	XM_017013095.1	mRNA	5'UTR	0	0	0	PT:98.25	0
IP_162612	AltProt	Homo sapiens	46	5.22	7.58	ADRA1A	XM_017013095.1	mRNA	3'UTR	0	0	0	PT:95.65	0
IP_162613	AltProt	Homo sapiens	30	3.32	5.3	ADRA1A	XM_006716292.3	mRNA	3'UTR	0	0	0		0
IP_162614	AltProt	Homo sapiens	45	4.91	9.45	ADRA1A	NM_033303.4	mRNA	3'UTR	0	0	0	PT:95.56	0
IP_162615	AltProt	Homo sapiens	83	9.04	10.73	ADRA1A	XM_006716292.3	mRNA	CDS	0	0	0	RN:57.45,PT:98.57,OA:58.06	0
IP_162616	AltProt	Homo sapiens	31	3.71	8.25	ADRA1A	XM_017013094.1	mRNA	5'UTR	0	0	0	PT:100	0
IP_162617	AltProt	Homo sapiens	68	7.46	10.48	ADRA1A	XM_017013094.1	mRNA	CDS	0	0	0	MM:70.83,RN:70.83,PT:97.06	0
IP_162618	AltProt	Homo sapiens	52	5.88	4.33	ADRA1A	XM_017013094.1	mRNA	5'UTR	0	0	0	PT:98.08	0
IP_162620	AltProt	Homo sapiens	30	3.57	9.28	ADRA1A	XM_017013095.1	mRNA	5'UTR	0	0	0	PT:100	0
IP_162621	AltProt	Homo sapiens	29	3.61	11.11	ADRA1A	XM_006716293.3	mRNA	3'UTR	0	0	0		0
IP_162622	AltProt	Homo sapiens	49	5.75	8.5	ADRA1A	NM_001322502.1	mRNA	3'UTR	0	0	0		0
IP_162623	AltProt	Homo sapiens	77	7.83	7.56	ADRA1A	XM_006716293.3	mRNA	3'UTR	0	0	0		0
IP_162624	AltProt	Homo sapiens	35	4.14	9.6	ADRA1A	NM_033302.3	mRNA	3'UTR	0	0	0		0
IP_162625	AltProt	Homo sapiens	31	3.48	9.4	ADRA1A	NM_033302.3	mRNA	3'UTR	0	0	0		0
IP_162627	AltProt	Homo sapiens	47	5.74	8.69	ADRA1A	NM_033302.3	mRNA	3'UTR	0	0	0		0
IP_162628	AltProt	Homo sapiens	34	4.09	9.64	ADRA1A	NM_001322502.1	mRNA	3'UTR	0	0	4		4
IP_162629	AltProt	Homo sapiens	29	3.5	10.11	ADRA1A	XM_006716293.3	mRNA	3'UTR	0	0	0		0
IP_162630	AltProt	Homo sapiens	53	6.12	11.58	ADRA1A	NM_033302.3	mRNA	3'UTR	0	0	4		4
IP_162631	AltProt	Homo sapiens	43	4.85	11.39	ADRA1A	NM_001322502.1	mRNA	3'UTR	0	0	0		0
IP_162632	AltProt	Homo sapiens	58	6.42	10.86	ADRA1A	NM_001322502.1	mRNA	3'UTR	0	0	0		0
IP_162633	AltProt	Homo sapiens	30	3.59	10.64	ADRA1A	NM_001322502.1	mRNA	3'UTR	0	0	0		0
IP_162634	AltProt	Homo sapiens	74	8.19	9.1	ADRA1A	NM_033302.3	mRNA	CDS	0	0	0	PT:98.65,OA:59.02	0
IP_162636	AltProt	Homo sapiens	32	3.78	5.39	ADRA1A	NM_033304.3	mRNA	CDS	0	0	0	MM:70.37,RN:74.07,PT:100	0
IP_162638	AltProt	Homo sapiens	88	9.72	8.69	ADRA1A	NM_033304.3	mRNA	CDS	0	0	0	PT:98.57,OA:58.06	0
IP_162640	AltProt	Homo sapiens	45	5.42	9.89	ADRA1A	NM_000680.3	mRNA	3'UTR	0	0	5	PT:97.14	5
IP_162641	AltProt	Homo sapiens	63	7.59	10.6	ADRA1A	NM_000680.3	mRNA	3'UTR	0	0	0	PT:95.24	0
IP_162642	AltProt	Homo sapiens	70	7.74	9.86	ADRA1A	NM_000680.3	mRNA	CDS	0	0	0	PT:98.57,OA:58.06	0
IP_162643	AltProt	Homo sapiens	65	7.34	9.67	ADRA1A	NM_000680.3	mRNA	3'UTR	1	0	0	PT:96.92	0
IP_162644	AltProt	Homo sapiens	30	3.62	6.5	ADRA1A	NM_000680.3	mRNA	CDS	0	0	0	MM:73.33,RN:76.67,BT:66.67,PT:100,OA:63.33	0
IP_162836	AltProt	Homo sapiens	39	4.96	8.66	FZD3	NM_145866.1	mRNA	3'UTR	0	0	1	PT:100	1
IP_162837	AltProt	Homo sapiens	29	3.42	11.72	FZD3	NM_017412.3	mRNA	3'UTR	0	0	0	PT:96.55	0
IP_162838	AltProt	Homo sapiens	38	4.42	10.06	FZD3	XM_017013841.1	mRNA	3'UTR	0	0	0	PT:100	0
IP_162839	AltProt	Homo sapiens	45	5.35	11.3	FZD3	NM_145866.1	mRNA	3'UTR	0	0	0		0
IP_162840	AltProt	Homo sapiens	41	4.83	8.94	FZD3	NM_145866.1	mRNA	3'UTR	0	0	4		4
IP_162841	AltProt	Homo sapiens	41	4.61	4.7	FZD3	NM_017412.3	mRNA	CDS	0	0	0	MM:81.08,RN:70.73,BT:86.11,PT:97.56,OA:82.93	0
IP_162842	AltProt	Homo sapiens	43	5.09	7.8	FZD3	NM_017412.3	mRNA	3'UTR	0	0	9	PT:85.19	9
IP_162843	AltProt	Homo sapiens	31	3.67	10.13	FZD3	NM_017412.3	mRNA	3'UTR	0	0	0		0
IP_162844	AltProt	Homo sapiens	48	6.13	8.2	FZD3	NM_017412.3	mRNA	3'UTR	0	0	4		4
IP_162845	AltProt	Homo sapiens	45	5.38	10.76	FZD3	NM_017412.3	mRNA	3'UTR	0	0	3	PT:97.83	3
IP_162846	AltProt	Homo sapiens	30	3.39	6.18	FZD3	NM_017412.3	mRNA	3'UTR	0	0	3	PT:100	3
IP_162847	AltProt	Homo sapiens	29	3.49	10.29	FZD3	NM_145866.1	mRNA	3'UTR	0	0	0	MM:68.97,PT:96.55	0
IP_162848	AltProt	Homo sapiens	51	5.78	9.04	FZD3	NM_145866.1	mRNA	3'UTR	0	0	4		4
IP_162849	AltProt	Homo sapiens	43	4.85	7.42	FZD3	NM_145866.1	mRNA	3'UTR	0	0	3	PT:95.24	3
IP_162850	AltProt	Homo sapiens	42	5.1	8.76	FZD3	NM_145866.1	mRNA	3'UTR	0	0	0	PT:100	0
IP_162851	AltProt	Homo sapiens	45	5.32	7.6	FZD3	NM_017412.3	mRNA	3'UTR	0	0	1		1
IP_162853	AltProt	Homo sapiens	39	4.52	10.67	FZD3	XM_017013843.1	mRNA	5'UTR	0	0	0	MM:79.49,RN:84.85,BT:96.88,PT:100,OA:91.18	0
IP_162854	AltProt	Homo sapiens	33	3.87	9.3	FZD3	NM_017412.3	mRNA	3'UTR	0	0	0		0
IP_162855	AltProt	Homo sapiens	55	6.99	9.88	FZD3	NM_017412.3	mRNA	3'UTR	0	0	4	PT:100	4
IP_162856	AltProt	Homo sapiens	51	5.66	8.25	FZD3	XM_017013842.1	mRNA	CDS	0	0	0	MM:76.47,RN:76.47,BT:87.76,PT:100,OA:89.58	0
IP_162857	AltProt	Homo sapiens	31	3.47	11.25	FZD3	XM_017013841.1	mRNA	CDS	0	0	0	MM:70.97,RN:77.42,BT:96.77,PT:96.77,OA:93.55	0
IP_162858	AltProt	Homo sapiens	42	4.92	7.83	FZD3	NM_145866.1	mRNA	3'UTR	0	0	5	PT:95.24	5
IP_162859	AltProt	Homo sapiens	31	3.54	10.45	FZD3	NM_017412.3	mRNA	3'UTR	0	0	0	PT:100	0
IP_162860	AltProt	Homo sapiens	30	3.53	8.93	FZD3	NM_017412.3	mRNA	3'UTR	0	0	0		0
IP_163282	AltProt	Homo sapiens	89	9.62	8.22	ADGRA2	NM_032777.9	mRNA	CDS	0	0	0	RN:70.45,PT:95.51	0
IP_163283	AltProt	Homo sapiens	90	9.63	7.72	ADGRA2	NM_032777.9	mRNA	3'UTR	0	0	0	PT:98.89	0
IP_163284	AltProt	Homo sapiens	88	9.38	12.33	ADGRA2	XM_011544481.2	mRNA	CDS	0	0	0	PT:98.86,OA:73.63	0
IP_163285	AltProt	Homo sapiens	209	21.91	12.72	ADGRA2	NM_032777.9	mRNA	CDS	0	0	0	RN:61.11,PT:98.09	0
IP_163286	AltProt	Homo sapiens	29	2.75	12.5	ADGRA2	XM_005273471.3	mRNA	5'UTR	0	0	0		0
IP_163287	AltProt	Homo sapiens	29	3.46	12.08	ADGRA2	XM_011544482.2	mRNA	3'UTR	1	0	0	PT:100	0
IP_163288	AltProt	Homo sapiens	55	5.73	12.32	ADGRA2	NM_032777.9	mRNA	5'UTR	0	1	0	BT:72.97,PT:94.55	0
IP_163289	AltProt	Homo sapiens	35	4.06	10.24	ADGRA2	XM_011544483.2	mRNA	3'UTR	0	0	0	PT:97.14	0
IP_163290	AltProt	Homo sapiens	97	10.98	9.85	ADGRA2	NM_032777.9	mRNA	3'UTR	0	0	0	PT:97.94	0
IP_163292	AltProt	Homo sapiens	104	10.89	7.99	ADGRA2	XM_011544481.2	mRNA	3'UTR	0	0	0	PT:98.08	0
IP_163293	AltProt	Homo sapiens	62	6.88	8.28	ADGRA2	XM_011544481.2	mRNA	3'UTR	0	0	0	RN:82.35,BT:75,PT:98.39	0
IP_163326	AltProt	Homo sapiens	105	10.75	11.92	ADRB3	NM_000025.2	mRNA	CDS	0	0	7	PT:98.1	7
IP_163328	AltProt	Homo sapiens	36	3.83	3.85	ADRB3	NM_000025.2	mRNA	3'UTR	0	0	8		8
IP_163329	AltProt	Homo sapiens	406	41.8	12.41	ADRB3	NM_000025.2	mRNA	CDS	1	0	0	PT:97.29	0
IP_163331	AltProt	Homo sapiens	35	4.06	10.45	ADRB3	NM_000025.2	mRNA	3'UTR	0	0	0	PT:88.57	0
IP_164143	AltProt	Homo sapiens	63	7.32	6.76	OPRK1	NM_000912.4	mRNA	3'UTR	0	0	0	PT:96.83	0
IP_164144	AltProt	Homo sapiens	47	6.05	10.17	OPRK1	NM_000912.4	mRNA	3'UTR	0	0	4	PT:95.74	4
IP_164145	AltProt	Homo sapiens	56	6.48	7.93	OPRK1	NM_001282904.1	mRNA	3'UTR	0	0	4	PT:98.21	4
IP_164147	AltProt	Homo sapiens	83	9.64	7.22	OPRK1	NM_000912.4	mRNA	3'UTR	1	0	0	PT:97.01	0
IP_164148	AltProt	Homo sapiens	30	3.25	8.79	OPRK1	NM_001318497.1	mRNA	3'UTR	0	0	0	PT:96.67	0
IP_164150	AltProt	Homo sapiens	36	4.11	7.51	OPRK1	NM_001282904.1	mRNA	3'UTR	0	0	0	PT:100	0
IP_164151	AltProt	Homo sapiens	45	4.79	9.26	OPRK1	NM_001282904.1	mRNA	3'UTR	0	0	3	PT:97.78	3
IP_164152	AltProt	Homo sapiens	32	3.82	9.84	OPRK1	NM_001318497.1	mRNA	3'UTR	0	0	0	PT:100	0
IP_164153	AltProt	Homo sapiens	48	5.41	12.12	OPRK1	NM_001318497.1	mRNA	3'UTR	0	0	0	PT:100	0
IP_164154	AltProt	Homo sapiens	65	7.58	8.81	OPRK1	NM_000912.4	mRNA	3'UTR	0	0	0	PT:95.38	0
IP_164155	AltProt	Homo sapiens	48	5.37	8.12	OPRK1	NM_001282904.1	mRNA	3'UTR	0	0	8	PT:97.92	8
IP_164156	AltProt	Homo sapiens	54	6.11	8.36	OPRK1	NM_001282904.1	mRNA	3'UTR	1	0	0	PT:100	0
IP_166282	AltProt	Homo sapiens	31	3.57	3.57	FZD6	NM_003506.3	mRNA	CDS	0	0	4	BT:83.87,PT:100,OA:83.87	4
IP_166283	AltProt	Homo sapiens	30	3.41	11.38	FZD6	NM_001164615.1	mRNA	5'UTR	0	3	0	PT:100	0
IP_166284	AltProt	Homo sapiens	41	5.07	9.15	FZD6	NM_001164616.1	mRNA	3'UTR	0	0	0		0
IP_166285	AltProt	Homo sapiens	47	5.53	8.93	FZD6	NM_001164615.1	mRNA	CDS	0	0	0	BT:89.36,PT:100,OA:89.36	0
IP_166286	AltProt	Homo sapiens	46	5.76	9.66	FZD6	NM_001317796.1	mRNA	3'UTR	0	0	4	PT:100	4
IP_166288	AltProt	Homo sapiens	36	4.56	8.19	FZD6	NM_001164615.1	mRNA	3'UTR	0	0	3	PT:94.44	3
IP_166289	AltProt	Homo sapiens	37	4.36	6.79	FZD6	NM_001164616.1	mRNA	5'UTR	0	0	0	PT:96.15	0
IP_166469	AltProt	Homo sapiens	33	3.72	8.79	TRHR	NM_003301.5	mRNA	CDS	0	0	5	PT:100	5
IP_166470	AltProt	Homo sapiens	94	10.37	6.32	TRHR	NM_003301.5	mRNA	CDS	0	0	0	MM:82.98,RN:84.44,BT:86.44,PT:97.87,OA:84.75	0
IP_167624	AltProt	Homo sapiens	58	6.47	10.82	GPR20	NM_005293.2	mRNA	CDS	0	0	0	PT:94.83	0
IP_167625	AltProt	Homo sapiens	30	3.3	8.52	GPR20	NM_005293.2	mRNA	CDS	0	0	0	PT:100	0
IP_167627	AltProt	Homo sapiens	45	4.9	10.5	GPR20	NM_005293.2	mRNA	3'UTR	0	0	0	PT:97.78	0
IP_1713176	AltProt	Homo sapiens	44	4.87	6.32	CNR1	XM_017010238.1	mRNA	5'UTR	0	0	4	PT:100	4
IP_1713177	AltProt	Homo sapiens	44	5.15	10.44	CNR1	XM_017010238.1	mRNA	5'UTR	0	0	0	PT:100	0
IP_1713180	AltProt	Homo sapiens	33	3.96	10	CNR1	XM_017010238.1	mRNA	5'UTR	0	0	0	PT:100	0
IP_1713191	AltProt	Homo sapiens	84	9.1	7.95	CNR1	XM_017010238.1	mRNA	5'UTR	0	0	0	PT:100	0
IP_171759	AltProt	Homo sapiens	76	8.12	8.86	OR13J1	NM_001004487.1	mRNA	CDS	0	0	0	RN:50,PT:97.37	0
IP_173353	AltProt	Homo sapiens	32	3.52	9.45	S1PR3	NM_005226.3	mRNA	3'UTR	0	0	0	PT:96.88	0
IP_173354	AltProt	Homo sapiens	45	5.27	9.3	S1PR3	NM_005226.3	mRNA	3'UTR	0	0	0	PT:97.78	0
IP_173355	AltProt	Homo sapiens	33	3.32	5.46	S1PR3	NM_005226.3	mRNA	CDS	0	0	6	PT:93.94	6
IP_173356	AltProt	Homo sapiens	30	3.69	11.58	S1PR3	NM_005226.3	mRNA	3'UTR	0	0	0	PT:96.67	0
IP_173357	AltProt	Homo sapiens	34	3.54	8.53	S1PR3	NM_005226.3	mRNA	3'UTR	0	0	0	PT:94.12	0
IP_173358	AltProt	Homo sapiens	53	6.07	7.08	S1PR3	NM_005226.3	mRNA	3'UTR	0	0	0	PT:100	0
IP_173359	AltProt	Homo sapiens	71	7.31	6.5	S1PR3	NM_005226.3	mRNA	5'UTR	0	0	0	PT:100	0
IP_173360	AltProt	Homo sapiens	110	12.14	8.04	S1PR3	NM_005226.3	mRNA	3'UTR	0	0	5	PT:94.44	5
IP_173361	AltProt	Homo sapiens	79	8.77	8.52	S1PR3	NM_005226.3	mRNA	3'UTR	0	0	0	PT:98.73	0
IP_173363	AltProt	Homo sapiens	43	4.86	12.11	S1PR3	NM_005226.3	mRNA	3'UTR	0	0	0	PT:93.02	0
IP_173365	AltProt	Homo sapiens	31	3.53	9.37	S1PR3	NM_005226.3	mRNA	3'UTR	0	0	0	PT:100	0
IP_174235	AltProt	Homo sapiens	38	4.34	9.43	GABBR2	NM_005458.7	mRNA	3'UTR	0	0	0		0
IP_174236	AltProt	Homo sapiens	79	8.73	12.65	GABBR2	XM_005252316.4	mRNA	CDS	0	0	0	MM:73.02,BT:88.57,PT:98.73	0
IP_174237	AltProt	Homo sapiens	53	5.86	10.85	GABBR2	NM_005458.7	mRNA	3'UTR	0	0	0	BT:68.09	0
IP_174238	AltProt	Homo sapiens	117	13.22	11.74	GABBR2	NM_005458.7	mRNA	3'UTR	0	0	4	BT:57	4
IP_174240	AltProt	Homo sapiens	65	6.74	12.38	GABBR2	XM_005252316.4	mRNA	CDS	0	0	0	MM:85.11,RN:83.08,BT:86.67,PT:98.46,OA:86.67	0
IP_174241	AltProt	Homo sapiens	76	8.25	12.05	GABBR2	XM_005252316.4	mRNA	5'UTR	0	0	5	MM:62.16,RN:59.21,BT:73.68,PT:97.37,OA:73.68	5
IP_174241	AltProt	Homo sapiens	76	8.25	12.05	GABBR2	NM_005458.7	mRNA	CDS	0	0	5	MM:62.16,RN:59.21,BT:73.68,PT:97.37,OA:73.68	5
IP_174242	AltProt	Homo sapiens	79	7.9	4.6	GABBR2	XM_017015332.1	mRNA	CDS	0	0	0	PT:96.2	0
IP_174243	AltProt	Homo sapiens	29	3.05	8.22	GABBR2	XM_005252316.4	mRNA	CDS	0	0	5	PT:100	5
IP_174244	AltProt	Homo sapiens	54	5.91	10.63	GABBR2	XM_005252316.4	mRNA	CDS	0	0	0	MM:74.07,RN:74.07,BT:79.63,PT:100,OA:79.63	0
IP_174245	AltProt	Homo sapiens	40	4.15	10.25	GABBR2	NM_005458.7	mRNA	CDS	0	0	0	PT:97.5,OA:78.38	0
IP_174523	AltProt	Homo sapiens	35	3.85	9.82	OR13C4	NM_001001919.1	mRNA	CDS	0	0	0	BT:65.71,PT:100,OA:70.59	0
IP_174525	AltProt	Homo sapiens	33	4.24	12.02	OR13C3	NM_001001961.1	mRNA	CDS	0	0	0	MM:69.7,RN:72.73,PT:100	0
IP_174527	AltProt	Homo sapiens	38	4.01	5.35	OR13C8	NM_001004483.1	mRNA	CDS	0	0	5	PT:97.37	5
IP_174528	AltProt	Homo sapiens	34	3.74	8.54	OR13C8	NM_001004483.1	mRNA	CDS	0	0	0	PT:97.06	0
IP_174975	AltProt	Homo sapiens	39	4.36	11.72	LPAR1	XM_005251781.3	mRNA	5'UTR	0	0	0	BT:73.33,OA:73.33	0
IP_174976	AltProt	Homo sapiens	32	3.42	4.25	LPAR1	XM_017014395.1	mRNA	CDS	0	0	0	BT:84.38,PT:100,OA:90.62	0
IP_174977	AltProt	Homo sapiens	30	3.23	12.03	LPAR1	XM_005251781.3	mRNA	5'UTR	0	0	0		0
IP_174978	AltProt	Homo sapiens	45	4.92	6.66	LPAR1	XM_017014389.1	mRNA	CDS	0	0	0	DR:48.89,MM:75.76,RN:69.7,BT:87.88,PT:100,OA:88.89	0
IP_174979	AltProt	Homo sapiens	31	3.44	11.06	LPAR1	XM_017014386.1	mRNA	5'UTR	0	0	0		0
IP_176028	AltProt	Homo sapiens	45	5.2	5.6	OR1J2	XM_017014623.1	mRNA	3'UTR	0	0	0		0
IP_176029	AltProt	Homo sapiens	31	3.64	10.65	OR1J2	XM_017014623.1	mRNA	3'UTR	0	0	0		0
IP_176030	AltProt	Homo sapiens	42	5.02	8.52	OR1J2	NM_054107.1	mRNA	CDS	0	0	6	PT:100	6
IP_176031	AltProt	Homo sapiens	39	4.45	10.51	OR1J2	XM_017014623.1	mRNA	3'UTR	0	0	0		0
IP_176032	AltProt	Homo sapiens	34	3.91	7.93	OR1J2	XM_017014623.1	mRNA	3'UTR	0	0	0		0
IP_176033	AltProt	Homo sapiens	45	5.68	7.86	OR1J2	XM_017014623.1	mRNA	3'UTR	0	0	1		1
IP_176034	AltProt	Homo sapiens	37	4.47	10.33	OR1J2	XM_017014623.1	mRNA	3'UTR	0	0	0		0
IP_176035	AltProt	Homo sapiens	53	5.73	6.48	OR1J2	XM_017014623.1	mRNA	CDS	0	0	1	BT:63.64,PT:100,OA:65.91	1
IP_176036	AltProt	Homo sapiens	60	7.37	9.12	OR1J2	XM_017014623.1	mRNA	3'UTR	0	0	4		4
IP_176038	AltProt	Homo sapiens	44	5.35	8.71	OR1J2	XM_017014623.1	mRNA	3'UTR	0	0	0	PT:97.73	0
IP_176039	AltProt	Homo sapiens	71	7.88	8.93	OR1J2	XM_017014623.1	mRNA	3'UTR	0	0	0		0
IP_176041	AltProt	Homo sapiens	30	3.3	9.45	OR1J1	NM_001004451.1	mRNA	CDS	0	0	0	MM:70,RN:73.33,PT:96.67	0
IP_176042	AltProt	Homo sapiens	34	4	5.26	OR1J1	NM_001004451.1	mRNA	CDS	0	0	0	RN:66.67,PT:97.06	0
IP_176044	AltProt	Homo sapiens	54	5.83	8.7	OR1J4	NM_001004452.1	mRNA	CDS	0	0	3	MM:51.85,RN:60.61,BT:52.83,OA:58.14	3
IP_176045	AltProt	Homo sapiens	56	6.27	7.41	OR1J4	NM_001004452.1	mRNA	CDS	0	0	1	PT:100	1
IP_176047	AltProt	Homo sapiens	55	6.29	7.08	OR1N1	NM_012363.1	mRNA	CDS	0	0	0	MM:51.72,RN:62.07,PT:98.18	0
IP_176049	AltProt	Homo sapiens	62	6.97	8.52	OR1N2	NM_001004457.1	mRNA	CDS	0	0	8	MM:64.86,RN:62.16,BT:81.25,PT:98.39,OA:79.03	8
IP_176050	AltProt	Homo sapiens	47	5.21	9.6	OR1N2	NM_001004457.1	mRNA	CDS	0	0	3	MM:71.43,PT:97.87,OA:76.09	3
IP_176051	AltProt	Homo sapiens	38	4.29	7.34	OR1N2	NM_001004457.1	mRNA	CDS	0	0	4	MM:68.42,RN:61.76,PT:100	4
IP_176053	AltProt	Homo sapiens	31	3.48	6.02	OR1L8	NM_001004454.1	mRNA	CDS	0	0	0	BT:90,PT:96.77,OA:90.32	0
IP_176054	AltProt	Homo sapiens	39	4.37	7.42	OR1L8	XM_017014284.1	mRNA	CDS	0	0	0	BT:87.18,PT:97.44,OA:87.18	0
IP_176056	AltProt	Homo sapiens	50	5.22	10.45	OR1Q1	NM_012364.1	mRNA	CDS	0	0	0	RN:72.97,BT:76,PT:100	0
IP_176058	AltProt	Homo sapiens	30	3.57	7.52	OR1B1	XM_017014695.1	mRNA	CDS	0	0	5	MM:90,RN:83.33,PT:100	5
IP_176059	AltProt	Homo sapiens	109	12.06	5.61	OR1B1	XM_017014696.1	mRNA	CDS	0	0	5	MM:74.14,RN:67.89,OA:68.42	5
IP_176060	AltProt	Homo sapiens	31	3.5	8.24	OR1B1	XM_017014696.1	mRNA	CDS	0	0	1		1
IP_176063	AltProt	Homo sapiens	40	4.49	7.44	OR1L3	NM_001005234.1	mRNA	CDS	0	0	0	PT:100	0
IP_176065	AltProt	Homo sapiens	35	3.7	5.91	OR1L4	NM_001005235.1	mRNA	CDS	0	0	0	MM:77.14,RN:74.29,BT:91.43,PT:100,OA:91.43	0
IP_176066	AltProt	Homo sapiens	36	4.01	8.55	OR1L4	NM_001005235.1	mRNA	CDS	0	0	0	PT:94.44	0
IP_176068	AltProt	Homo sapiens	42	4.98	8.23	OR1L6	NM_001004453.2	mRNA	CDS	0	0	0	BT:73.33,PT:97.62	0
IP_176069	AltProt	Homo sapiens	35	3.67	8.05	OR1L6	NM_001004453.2	mRNA	CDS	0	0	1	MM:74.29,RN:71.43,BT:88.57,PT:97.14,OA:88.57	1
IP_176071	AltProt	Homo sapiens	34	4.07	6.48	OR5C1	NM_001001923.1	mRNA	CDS	0	0	0		0
IP_176072	AltProt	Homo sapiens	30	3.2	8.06	OR5C1	NM_001001923.1	mRNA	CDS	0	0	0	MM:86.67,PT:96.67	0
IP_176074	AltProt	Homo sapiens	35	3.75	4.58	OR5C1	NM_001001923.1	mRNA	CDS	0	0	0	PT:97.14	0
IP_176076	AltProt	Homo sapiens	30	3.07	5.91	OR1K1	NM_080859.1	mRNA	CDS	0	0	0	PT:96.67	0
IP_176077	AltProt	Homo sapiens	63	7.19	8.12	OR1K1	NM_080859.1	mRNA	CDS	0	0	0	BT:76.19,PT:95.24,OA:76.79	0
IP_176078	AltProt	Homo sapiens	65	6.92	7.7	OR1K1	NM_080859.1	mRNA	CDS	0	0	0	BT:86.79	0
IP_176079	AltProt	Homo sapiens	31	3.22	8.53	OR1K1	NM_080859.1	mRNA	CDS	0	0	0	PT:96.77	0
IP_176121	AltProt	Homo sapiens	33	3.87	8.22	GPR21	XM_005251933.3	mRNA	3'UTR	0	0	0	PT:100	0
IP_176122	AltProt	Homo sapiens	43	5.3	9.34	GPR21	XM_005251933.3	mRNA	3'UTR	0	0	0	PT:100	0
IP_176123	AltProt	Homo sapiens	33	3.73	5.52	GPR21	XM_005251933.3	mRNA	3'UTR	0	0	0	PT:93.94	0
IP_176125	AltProt	Homo sapiens	55	6.18	5.54	GPR21	XM_005251933.3	mRNA	3'UTR	0	0	4	PT:92.73	4
IP_176126	AltProt	Homo sapiens	44	5.12	9.4	GPR21	XM_005251933.3	mRNA	3'UTR	0	0	0	PT:97.73	0
IP_176127	AltProt	Homo sapiens	88	9.11	10.49	GPR21	XM_005251933.3	mRNA	CDS	0	0	5	MM:69.23,RN:63.46,BT:82.95,PT:100,OA:85.23	5
IP_176128	AltProt	Homo sapiens	60	6.46	6.04	GPR21	XM_005251933.3	mRNA	CDS	0	0	4	PT:94.87	4
IP_176129	AltProt	Homo sapiens	40	4.06	5.62	GPR21	NM_005294.2	mRNA	5'UTR	0	0	0	MM:83.87,BT:87.5,PT:100,OA:87.5	0
IP_176130	AltProt	Homo sapiens	55	6.14	8.79	GPR21	XM_005251933.3	mRNA	5'UTR	0	0	0		0
IP_176131	AltProt	Homo sapiens	49	5.4	8.27	GPR21	XM_005251933.3	mRNA	5'UTR	0	0	0	BT:81.63,PT:100,OA:81.63	0
IP_176132	AltProt	Homo sapiens	30	3.38	7.66	GPR21	XM_005251933.3	mRNA	CDS	0	0	4		4
IP_176216	AltProt	Homo sapiens	69	8.01	12.29	ADGRD2	XM_006717348.3	mRNA	CDS	0	0	0	PT:94.2	0
IP_176217	AltProt	Homo sapiens	58	6.27	11.66	ADGRD2	XM_006717348.3	mRNA	CDS	0	0	0	PT:98.28	0
IP_176218	AltProt	Homo sapiens	72	7.24	12.13	ADGRD2	XM_006717348.3	mRNA	CDS	0	0	0	PT:100	0
IP_176219	AltProt	Homo sapiens	34	4.19	8.52	ADGRD2	XM_006717348.3	mRNA	CDS	0	0	0	PT:100	0
IP_176220	AltProt	Homo sapiens	57	6.29	11.1	ADGRD2	XM_006717348.3	mRNA	CDS	0	0	5	BT:63.64,PT:96.49	5
IP_176221	AltProt	Homo sapiens	53	5.51	10.42	ADGRD2	XM_006717348.3	mRNA	CDS	0	0	0	PT:100	0
IP_176222	AltProt	Homo sapiens	65	6.42	8.38	ADGRD2	XM_006717348.3	mRNA	CDS	0	0	0	PT:96.92	0
IP_181884	AltProt	Homo sapiens	100	11.07	9.49	GPR158	NM_020752.2	mRNA	CDS	0	0	6	MM:68,RN:73,PT:100	6
IP_181885	AltProt	Homo sapiens	46	5.22	6.49	GPR158	NM_020752.2	mRNA	CDS	0	0	3	MM:70.59,BT:82.61,PT:100,OA:82.61	3
IP_181886	AltProt	Homo sapiens	50	6.13	8.33	GPR158	NM_020752.2	mRNA	3'UTR	0	0	0	PT:98	0
IP_181887	AltProt	Homo sapiens	39	4.71	8.67	GPR158	NM_020752.2	mRNA	3'UTR	0	0	4	MM:71.79,PT:100	4
IP_181888	AltProt	Homo sapiens	49	5.48	4.89	GPR158	XM_017016452.1	mRNA	3'UTR	0	0	0	PT:95.92	0
IP_181889	AltProt	Homo sapiens	90	10.15	5.4	GPR158	XM_017016452.1	mRNA	5'UTR	0	0	0	DR:40.98,BT:75.28,PT:98.89,OA:74.16	0
IP_181889	AltProt	Homo sapiens	90	10.15	5.4	GPR158	NM_020752.2	mRNA	CDS	0	0	0	DR:40.98,BT:75.28,PT:98.89,OA:74.16	0
IP_181890	AltProt	Homo sapiens	45	5.27	4.86	GPR158	XM_017016452.1	mRNA	3'UTR	0	0	0	PT:97.78	0
IP_182505	AltProt	Homo sapiens	64	7.52	4.81	FZD8	NM_031866.2	mRNA	3'UTR	0	0	0	PT:98.44	0
IP_182506	AltProt	Homo sapiens	29	3.72	9.89	FZD8	NM_031866.2	mRNA	3'UTR	0	0	0		0
IP_182507	AltProt	Homo sapiens	29	3.13	9.69	FZD8	NM_031866.2	mRNA	3'UTR	0	0	0	PT:100	0
IP_182508	AltProt	Homo sapiens	299	31.81	12.8	FZD8	NM_031866.2	mRNA	CDS	1	0	0	BT:59.76,PT:96.99	0
IP_182510	AltProt	Homo sapiens	40	4.44	10.86	FZD8	NM_031866.2	mRNA	3'UTR	0	0	0	MM:86.21,PT:100	0
IP_182822	AltProt	Homo sapiens	33	3.96	5.65	OR13A1	XM_017016634.1	mRNA	5'UTR	0	0	0		0
IP_182824	AltProt	Homo sapiens	93	10.16	11.2	OR13A1	XM_017016633.1	mRNA	CDS	0	0	3	PT:98.8	3
IP_182825	AltProt	Homo sapiens	37	3.99	9.37	OR13A1	XM_011540147.2	mRNA	3'UTR	0	0	0	PT:97.3	0
IP_182951	AltProt	Homo sapiens	78	8.37	11.72	NPY4R	XM_011539936.2	mRNA	CDS	0	0	0	BT:67.8,OA:71.19	0
IP_182953	AltProt	Homo sapiens	30	3.42	11.65	NPY4R	XM_017016387.1	mRNA	3'UTR	0	0	0	PT:96.67	0
IP_182954	AltProt	Homo sapiens	43	4.88	10.42	NPY4R	NM_005972.5	mRNA	5'UTR	0	0	0		0
IP_184173	AltProt	Homo sapiens	29	3.17	6.18	TACR2	NM_001057.2	mRNA	3'UTR	0	0	0	PT:96.55	0
IP_184175	AltProt	Homo sapiens	73	7.39	8.83	TACR2	NM_001057.2	mRNA	CDS	0	0	0	MM:74.6,RN:75.34,PT:100,OA:84.93	0
IP_184176	AltProt	Homo sapiens	31	3.56	7.69	TACR2	NM_001057.2	mRNA	3'UTR	0	0	0	PT:93.55	0
IP_184177	AltProt	Homo sapiens	32	3.38	8.52	TACR2	NM_001057.2	mRNA	CDS	0	0	0	PT:100	0
IP_184251	AltProt	Homo sapiens	100	10.82	8.99	NPFFR1	NM_022146.4	mRNA	CDS	0	0	0	MM:73.96,BT:81,PT:97,OA:82	0
IP_184252	AltProt	Homo sapiens	69	7.56	9.95	NPFFR1	NM_022146.4	mRNA	CDS	0	0	0	DR:38.81,MM:77.14,RN:81.16,PT:97.1	0
IP_185526	AltProt	Homo sapiens	37	4.16	11.8	RGR	NM_002921.3	mRNA	CDS	0	0	0	PT:97.3	0
IP_185527	AltProt	Homo sapiens	33	3.32	12.8	RGR	NM_002921.3	mRNA	CDS	0	0	0	PT:100	0
IP_185528	AltProt	Homo sapiens	63	7.08	7.58	RGR	NM_002921.3	mRNA	3'UTR	0	0	4	PT:98.41	4
IP_185529	AltProt	Homo sapiens	56	5.97	11.9	RGR	NM_002921.3	mRNA	CDS	0	0	0	PT:94.64	0
IP_185530	AltProt	Homo sapiens	109	12.12	8.41	RGR	NM_001012720.1	mRNA	CDS	0	0	0	PT:96.33	0
IP_185532	AltProt	Homo sapiens	29	2.93	12.8	RGR	NM_001012722.1	mRNA	CDS	0	0	0	PT:100	0
IP_185534	AltProt	Homo sapiens	105	11.46	11.82	RGR	NM_001012722.1	mRNA	CDS	1	0	0	PT:96.19	0
IP_185535	AltProt	Homo sapiens	71	7.92	7.16	RGR	NM_001012722.1	mRNA	CDS	0	0	0	PT:95.77	0
IP_185605	AltProt	Homo sapiens	49	5.19	8.52	OPN4	XM_017016957.1	mRNA	CDS	0	0	0	PT:100	0
IP_185606	AltProt	Homo sapiens	92	9.85	8.4	OPN4	NM_033282.3	mRNA	3'UTR	0	0	0	PT:98.91,OA:45.31	0
IP_185607	AltProt	Homo sapiens	34	4.01	12.63	OPN4	NM_033282.3	mRNA	CDS	0	0	0	PT:100	0
IP_185608	AltProt	Homo sapiens	70	7.59	8.24	OPN4	NM_033282.3	mRNA	3'UTR	0	0	0	PT:95.71	0
IP_185610	AltProt	Homo sapiens	47	5.05	7.42	OPN4	XM_017016957.1	mRNA	3'UTR	0	0	0	PT:97.87,OA:64.58	0
IP_185990	AltProt	Homo sapiens	56	6.49	9.11	HTR7	NM_019860.3	mRNA	3'UTR	0	0	0	PT:98.21	0
IP_185991	AltProt	Homo sapiens	56	6.51	7.39	HTR7	NM_019860.3	mRNA	3'UTR	0	0	0	PT:96.43	0
IP_185992	AltProt	Homo sapiens	34	3.91	3.98	HTR7	NM_019860.3	mRNA	3'UTR	0	0	1	MM:55.88	1
IP_185994	AltProt	Homo sapiens	39	4.33	6.02	HTR7	NM_000872.4	mRNA	3'UTR	0	0	1	BT:83.33,PT:94.87,OA:80	1
IP_185995	AltProt	Homo sapiens	141	16.07	8.01	HTR7	NM_019860.3	mRNA	3'UTR	0	0	0	PT:99.29	0
IP_185996	AltProt	Homo sapiens	37	4.33	6.5	HTR7	NM_019859.3	mRNA	3'UTR	0	0	0	PT:91.89	0
IP_185997	AltProt	Homo sapiens	61	6.32	9.1	HTR7	NM_019860.3	mRNA	CDS	0	0	0	PT:96.72	0
IP_185998	AltProt	Homo sapiens	29	3.32	6.78	HTR7	NM_019859.3	mRNA	CDS	0	0	0	MM:68.97,RN:65.52,PT:100	0
IP_185999	AltProt	Homo sapiens	34	3.92	8.34	HTR7	NM_019860.3	mRNA	3'UTR	0	0	3		3
IP_186227	AltProt	Homo sapiens	44	5.24	10.32	FFAR4	NM_181745.3	mRNA	3'UTR	0	0	0	PT:81.82	0
IP_186228	AltProt	Homo sapiens	36	3.84	9.82	FFAR4	NM_001195755.1	mRNA	3'UTR	0	0	5	PT:60	5
IP_186229	AltProt	Homo sapiens	31	3.68	5.62	FFAR4	NM_181745.3	mRNA	3'UTR	0	0	0		0
IP_186230	AltProt	Homo sapiens	34	3.74	11.51	FFAR4	NM_001195755.1	mRNA	3'UTR	0	0	0		0
IP_186231	AltProt	Homo sapiens	37	3.94	11.55	FFAR4	NM_001195755.1	mRNA	3'UTR	0	0	0		0
IP_186232	AltProt	Homo sapiens	97	9.88	12.56	FFAR4	XM_011539746.2	mRNA	CDS	0	0	0	PT:98.97	0
IP_186233	AltProt	Homo sapiens	29	3.47	11.36	FFAR4	NM_181745.3	mRNA	3'UTR	0	0	1		1
IP_186234	AltProt	Homo sapiens	36	4.24	6.5	FFAR4	NM_181745.3	mRNA	3'UTR	0	0	0		0
IP_186236	AltProt	Homo sapiens	48	5.24	6.22	FFAR4	NM_001195755.1	mRNA	3'UTR	0	0	0	OA:51.28	0
IP_188169	AltProt	Homo sapiens	56	6.43	8.94	ADRA2A	NM_000681.3	mRNA	3'UTR	0	0	0	PT:94.64	0
IP_188170	AltProt	Homo sapiens	68	7.33	12.85	ADRA2A	NM_000681.3	mRNA	5'UTR	0	0	0	BT:80,PT:97.06	0
IP_188171	AltProt	Homo sapiens	92	10.6	9.19	ADRA2A	NM_000681.3	mRNA	3'UTR	0	0	3	PT:96.74	3
IP_188172	AltProt	Homo sapiens	31	3.39	9.37	ADRA2A	NM_000681.3	mRNA	3'UTR	0	0	0		0
IP_188409	AltProt	Homo sapiens	155	17.35	12.05	ADRB1	NM_000684.2	mRNA	CDS	0	0	4	PT:97.25	4
IP_188410	AltProt	Homo sapiens	37	3.94	10.43	ADRB1	NM_000684.2	mRNA	3'UTR	0	0	0	PT:94.59	0
IP_188411	AltProt	Homo sapiens	36	4.12	10.67	ADRB1	NM_000684.2	mRNA	3'UTR	0	0	0	PT:95	0
IP_188412	AltProt	Homo sapiens	72	8.27	10.48	ADRB1	NM_000684.2	mRNA	3'UTR	0	0	0	PT:100	0
IP_188414	AltProt	Homo sapiens	40	4.84	3.55	ADRB1	NM_000684.2	mRNA	3'UTR	0	0	4		4
IP_188787	AltProt	Homo sapiens	34	3.84	9.71	PRLHR	NM_004248.2	mRNA	CDS	1	0	0	PT:100	0
IP_188789	AltProt	Homo sapiens	34	3.9	9.6	PRLHR	NM_004248.2	mRNA	3'UTR	0	0	0	PT:100	0
IP_188790	AltProt	Homo sapiens	47	4.93	8.51	PRLHR	NM_004248.2	mRNA	CDS	0	0	5	PT:100	5
IP_189244	AltProt	Homo sapiens	32	3.98	9.34	GPR26	NM_153442.3	mRNA	3'UTR	0	0	0	PT:100	0
IP_189245	AltProt	Homo sapiens	48	5.33	8.95	GPR26	NM_153442.3	mRNA	3'UTR	0	0	0	PT:100	0
IP_189246	AltProt	Homo sapiens	55	5.96	11.23	GPR26	NM_153442.3	mRNA	3'UTR	1	0	3	PT:100	3
IP_189247	AltProt	Homo sapiens	61	6.73	8.53	GPR26	NM_153442.3	mRNA	3'UTR	0	0	0	PT:100	0
IP_189248	AltProt	Homo sapiens	36	4.07	12.23	GPR26	NM_153442.3	mRNA	3'UTR	0	0	0	PT:100	0
IP_189249	AltProt	Homo sapiens	54	6.11	7.37	GPR26	NM_153442.3	mRNA	3'UTR	0	0	0	PT:98.15	0
IP_189250	AltProt	Homo sapiens	40	4.64	8.51	GPR26	NM_153442.3	mRNA	3'UTR	0	0	0	PT:97.5	0
IP_189251	AltProt	Homo sapiens	62	7.09	10.46	GPR26	NM_153442.3	mRNA	3'UTR	0	0	0	PT:100	0
IP_189252	AltProt	Homo sapiens	89	10.98	12.21	GPR26	NM_153442.3	mRNA	3'UTR	0	0	1	PT:97.75	1
IP_189253	AltProt	Homo sapiens	66	7.6	7.22	GPR26	NM_153442.3	mRNA	3'UTR	0	0	5	PT:98.48	5
IP_189254	AltProt	Homo sapiens	34	4.25	9.63	GPR26	NM_153442.3	mRNA	3'UTR	0	0	0	PT:100	0
IP_189255	AltProt	Homo sapiens	32	3.34	3.71	GPR26	NM_153442.3	mRNA	3'UTR	0	0	0	PT:100	0
IP_189256	AltProt	Homo sapiens	55	6.03	7.29	GPR26	NM_153442.3	mRNA	3'UTR	0	0	0	PT:98.18	0
IP_189257	AltProt	Homo sapiens	38	4.63	11.6	GPR26	NM_153442.3	mRNA	3'UTR	0	0	0	PT:97.37	0
IP_189258	AltProt	Homo sapiens	49	5.67	8.22	GPR26	NM_153442.3	mRNA	3'UTR	0	0	0	PT:95.92	0
IP_189259	AltProt	Homo sapiens	43	4.66	8.52	GPR26	NM_153442.3	mRNA	3'UTR	0	0	0	PT:97.67	0
IP_189260	AltProt	Homo sapiens	29	3.22	6.18	GPR26	NM_153442.3	mRNA	3'UTR	0	0	0	PT:100	0
IP_189261	AltProt	Homo sapiens	75	8.75	9.23	GPR26	NM_153442.3	mRNA	3'UTR	0	0	0	PT:100	0
IP_189262	AltProt	Homo sapiens	61	6.66	7.95	GPR26	NM_153442.3	mRNA	3'UTR	0	0	5	PT:96.72	5
IP_189263	AltProt	Homo sapiens	45	5.11	6.77	GPR26	NM_153442.3	mRNA	3'UTR	0	0	0	PT:97.78	0
IP_189264	AltProt	Homo sapiens	30	3.67	9.79	GPR26	NM_153442.3	mRNA	3'UTR	0	0	0	PT:83.33	0
IP_189265	AltProt	Homo sapiens	37	4.45	10.18	GPR26	NM_153442.3	mRNA	3'UTR	0	0	0	PT:100	0
IP_189266	AltProt	Homo sapiens	41	4.42	10.31	GPR26	NM_153442.3	mRNA	3'UTR	0	0	0	PT:100	0
IP_189267	AltProt	Homo sapiens	69	7.71	7.29	GPR26	NM_153442.3	mRNA	3'UTR	0	0	0	PT:100	0
IP_189268	AltProt	Homo sapiens	91	10.35	8.5	GPR26	NM_153442.3	mRNA	3'UTR	0	0	0	PT:100	0
IP_189269	AltProt	Homo sapiens	34	3.95	9.3	GPR26	NM_153442.3	mRNA	3'UTR	0	0	0	PT:100	0
IP_189270	AltProt	Homo sapiens	38	4.25	7.52	GPR26	NM_153442.3	mRNA	3'UTR	0	0	0	PT:100	0
IP_189271	AltProt	Homo sapiens	44	5.19	10.44	GPR26	NM_153442.3	mRNA	3'UTR	0	0	0	PT:95.45	0
IP_189272	AltProt	Homo sapiens	57	6.16	8.23	GPR26	NM_153442.3	mRNA	3'UTR	0	0	0	PT:100	0
IP_189273	AltProt	Homo sapiens	48	5.16	10.64	GPR26	NM_153442.3	mRNA	3'UTR	0	0	0	PT:100	0
IP_189274	AltProt	Homo sapiens	54	6.03	10.62	GPR26	NM_153442.3	mRNA	3'UTR	0	0	0	PT:98.15	0
IP_189275	AltProt	Homo sapiens	49	5.34	7.51	GPR26	NM_153442.3	mRNA	3'UTR	0	0	0	BT:55.56,PT:100,OA:51.11	0
IP_189276	AltProt	Homo sapiens	60	6.56	7.35	GPR26	NM_153442.3	mRNA	3'UTR	0	0	0	PT:98.33	0
IP_189277	AltProt	Homo sapiens	213	22.53	7.81	GPR26	NM_153442.3	mRNA	3'UTR	0	0	0	PT:99.53	0
IP_189278	AltProt	Homo sapiens	50	5.51	7.12	GPR26	NM_153442.3	mRNA	3'UTR	0	0	4	PT:100	4
IP_189279	AltProt	Homo sapiens	71	7.63	7.95	GPR26	NM_153442.3	mRNA	3'UTR	0	0	0	PT:98.59	0
IP_189281	AltProt	Homo sapiens	44	4.67	6.21	GPR26	NM_153442.3	mRNA	3'UTR	0	0	0	PT:100	0
IP_189282	AltProt	Homo sapiens	79	9.15	5.84	GPR26	NM_153442.3	mRNA	3'UTR	0	0	0	MM:34.21,PT:93.67	0
IP_189775	AltProt	Homo sapiens	142	14.66	8.57	ADGRA1	XM_011540273.1	mRNA	3'UTR	0	0	1	PT:71.58	1
IP_189777	AltProt	Homo sapiens	218	24.12	9.31	ADGRA1	XM_005252695.1	mRNA	3'UTR	1	0	0	PT:78.09	0
IP_189778	AltProt	Homo sapiens	43	4.42	9.67	ADGRA1	XM_005252695.1	mRNA	CDS	0	0	0		0
IP_189779	AltProt	Homo sapiens	88	10.4	10.17	ADGRA1	XM_005252695.1	mRNA	3'UTR	0	0	0	PT:58.73	0
IP_189780	AltProt	Homo sapiens	57	6.14	10.51	ADGRA1	XM_011540273.1	mRNA	CDS	1	0	1	PT:96.49	1
IP_189781	AltProt	Homo sapiens	91	9.5	12.57	ADGRA1	XM_005252695.1	mRNA	CDS	0	0	0	PT:98.9	0
IP_189782	AltProt	Homo sapiens	51	6.02	12.3	ADGRA1	XM_005252695.1	mRNA	CDS	0	0	0	PT:98	0
IP_189783	AltProt	Homo sapiens	84	9.8	11.29	ADGRA1	XM_011540273.1	mRNA	3'UTR	0	0	0	PT:96.43	0
IP_189784	AltProt	Homo sapiens	167	18.78	8.77	ADGRA1	NM_001083909.2	mRNA	3'UTR	0	0	7	PT:74.78	7
IP_189785	AltProt	Homo sapiens	132	13.71	7.68	ADGRA1	XM_005252695.1	mRNA	CDS	0	0	0		0
IP_189786	AltProt	Homo sapiens	41	4.24	8.83	ADGRA1	XM_005252695.1	mRNA	CDS	0	0	0	PT:95.12	0
IP_189787	AltProt	Homo sapiens	116	12.67	12	ADGRA1	XM_005252695.1	mRNA	CDS	0	0	0	PT:93.44	0
IP_189788	AltProt	Homo sapiens	34	3.87	9.12	ADGRA1	NM_001083909.2	mRNA	3'UTR	0	0	0		0
IP_189789	AltProt	Homo sapiens	31	3.21	12.9	ADGRA1	NM_001083909.2	mRNA	5'UTR	0	0	0	PT:100	0
IP_189791	AltProt	Homo sapiens	45	4.31	10.31	ADGRA1	NM_001083909.2	mRNA	5'UTR	0	0	0		0
IP_192014	AltProt	Homo sapiens	91	9.52	8.73	MRGPRE	NM_001039165.3	mRNA	CDS	0	0	0	PT:98.9	0
IP_192015	AltProt	Homo sapiens	29	3.23	3.96	MRGPRE	NM_001039165.3	mRNA	5'UTR	0	0	0		0
IP_192159	AltProt	Homo sapiens	45	5.49	6.05	OR52B4	NM_001005161.3	mRNA	CDS	0	0	0	BT:68.89,PT:100,OA:68.89	0
IP_192161	AltProt	Homo sapiens	47	4.88	8.05	OR52B4	NM_001005161.3	mRNA	CDS	0	0	6	BT:88.46,PT:97.87,OA:80.95	6
IP_192162	AltProt	Homo sapiens	64	6.95	8.84	OR52B4	NM_001005161.3	mRNA	CDS	0	0	6	MM:76.36,RN:78.18,BT:76.36,PT:98.44,OA:75	6
IP_192172	AltProt	Homo sapiens	47	5.55	8.81	OR52K2	NM_001005172.2	mRNA	CDS	0	0	6	RN:74.47,PT:85.11	6
IP_192173	AltProt	Homo sapiens	40	4.53	8.34	OR52K2	NM_001005172.2	mRNA	CDS	0	0	0	MM:63.89,OA:67.5	0
IP_192174	AltProt	Homo sapiens	60	6.62	7.42	OR52K2	NM_001005172.2	mRNA	CDS	0	0	1	PT:96.67,OA:61.02	1
IP_192175	AltProt	Homo sapiens	60	6.71	7.23	OR52K1	NM_001005171.2	mRNA	CDS	0	0	1	PT:96.67,OA:58.33	1
IP_192177	AltProt	Homo sapiens	66	7.93	8.88	OR52K1	NM_001005171.2	mRNA	CDS	0	0	5	PT:98.33	5
IP_192178	AltProt	Homo sapiens	84	9.76	9.03	OR52K1	NM_001005171.2	mRNA	CDS	0	0	1	MM:56.76,RN:54.76,BT:80.95,PT:97.62,OA:76.54	1
IP_192179	AltProt	Homo sapiens	47	5.42	8.82	OR52K1	NM_001005171.2	mRNA	CDS	0	0	6	MM:84.44,RN:78.72,PT:97.87	6
IP_192181	AltProt	Homo sapiens	39	4.23	6.02	OR52M1	NM_001004137.1	mRNA	CDS	0	0	0	MM:73.68,RN:76.92,BT:76.92,PT:100,OA:86.67	0
IP_192182	AltProt	Homo sapiens	73	8.03	6.48	OR52M1	NM_001004137.1	mRNA	CDS	0	0	0	MM:58.06,RN:56.45,BT:55.36,PT:95.89,OA:70.42	0
IP_192185	AltProt	Homo sapiens	38	3.83	6.47	OR52I2	NM_001005170.2	mRNA	CDS	0	0	0	MM:65.79,RN:63.16,BT:73.68,PT:94.74,OA:68.42	0
IP_192188	AltProt	Homo sapiens	38	3.87	6.48	OR52I1	NM_001005169.1	mRNA	CDS	0	0	0	MM:68.42,RN:63.16,BT:73.68,PT:100,OA:71.05	0
IP_192198	AltProt	Homo sapiens	70	8.02	9.46	OR51D1	NM_001004751.2	mRNA	5'UTR	0	0	7		7
IP_192200	AltProt	Homo sapiens	41	4.97	6.48	OR51D1	NM_001004751.2	mRNA	CDS	0	0	4	PT:100,OA:78.05	4
IP_192201	AltProt	Homo sapiens	90	10.08	7.87	OR51D1	NM_001004751.2	mRNA	CDS	0	0	3	PT:98.89	3
IP_192202	AltProt	Homo sapiens	31	3.65	7.12	OR51D1	NM_001004751.2	mRNA	CDS	0	0	3	MM:85.19,RN:83.87,BT:83.33,PT:64.52,OA:90	3
IP_192203	AltProt	Homo sapiens	30	3.31	3.49	OR51E1	NM_152430.3	mRNA	3'UTR	0	0	4	PT:100	4
IP_192205	AltProt	Homo sapiens	29	3.4	5.62	OR51E1	NM_152430.3	mRNA	3'UTR	0	0	0	PT:100	0
IP_192206	AltProt	Homo sapiens	32	3.9	5.48	OR51E1	NM_152430.3	mRNA	3'UTR	0	0	0	PT:96.88	0
IP_192207	AltProt	Homo sapiens	46	5.53	10.75	OR51E1	NM_152430.3	mRNA	3'UTR	0	0	3	PT:97.83	3
IP_192209	AltProt	Homo sapiens	38	4.13	8.25	OR51E1	NM_152430.3	mRNA	CDS	0	0	0	PT:97.37	0
IP_192210	AltProt	Homo sapiens	99	11.19	8.21	OR51E1	NM_152430.3	mRNA	CDS	0	0	5	MM:54.72,RN:47.5,BT:53.57,PT:100,OA:51.72	5
IP_192211	AltProt	Homo sapiens	36	3.91	7.29	OR51E1	NM_152430.3	mRNA	3'UTR	0	0	6	PT:97.22	6
IP_192212	AltProt	Homo sapiens	56	6.21	8.79	OR51E1	NM_152430.3	mRNA	3'UTR	0	0	0	PT:96.88	0
IP_192213	AltProt	Homo sapiens	33	3.91	10.87	OR51E1	NM_152430.3	mRNA	3'UTR	0	0	4	PT:96.97	4
IP_192216	AltProt	Homo sapiens	92	10.65	8.6	OR51E2	NM_030774.3	mRNA	3'UTR	0	0	3	MM:54.55,RN:50.79,PT:98.91	3
IP_192217	AltProt	Homo sapiens	51	6.01	8.2	OR51E2	NM_030774.3	mRNA	3'UTR	0	0	4	PT:98.04	4
IP_192218	AltProt	Homo sapiens	48	5.35	8.56	OR51E2	NM_030774.3	mRNA	3'UTR	0	0	6	PT:86.21	6
IP_192220	AltProt	Homo sapiens	40	4.9	8.52	OR51E2	NM_030774.3	mRNA	3'UTR	0	0	4		4
IP_192221	AltProt	Homo sapiens	72	8.04	7.67	OR51E2	NM_030774.3	mRNA	CDS	0	0	4	BT:71.15,PT:97.22,OA:73.08	4
IP_192222	AltProt	Homo sapiens	50	5.76	5.96	OR51E2	NM_030774.3	mRNA	3'UTR	0	0	7	PT:100	7
IP_192223	AltProt	Homo sapiens	42	4.8	10.22	OR51E2	NM_030774.3	mRNA	3'UTR	0	0	0	PT:97.62	0
IP_192224	AltProt	Homo sapiens	35	3.94	7.18	OR51E2	NM_030774.3	mRNA	CDS	0	0	0	RN:68.75,PT:100	0
IP_192226	AltProt	Homo sapiens	44	4.62	6.2	OR51F1	NM_001004752.1	mRNA	CDS	0	0	5	PT:97.73	5
IP_192228	AltProt	Homo sapiens	80	9.13	8.22	OR52R1	NM_001005177.3	mRNA	CDS	0	0	0	MM:80,RN:83.33,BT:76.25,PT:98.75,OA:77.5	0
IP_192230	AltProt	Homo sapiens	68	7.02	8.04	OR51F2	NM_001004753.1	mRNA	CDS	0	0	1	MM:61.11,BT:71.79,PT:98.53,OA:74.14	1
IP_192231	AltProt	Homo sapiens	35	4.18	7.35	OR51F2	NM_001004753.1	mRNA	CDS	0	0	1	MM:68.57,RN:80,BT:80,PT:100,OA:80	1
IP_192233	AltProt	Homo sapiens	35	3.54	3.75	OR51S1	NM_001004758.1	mRNA	CDS	0	0	0	MM:75,RN:75,PT:97.14	0
IP_192234	AltProt	Homo sapiens	35	3.81	7.26	OR51S1	NM_001004758.1	mRNA	CDS	0	0	0	PT:97.14	0
IP_192235	AltProt	Homo sapiens	36	4.31	8.52	OR51S1	NM_001004758.1	mRNA	CDS	0	0	0	PT:100	0
IP_192236	AltProt	Homo sapiens	109	11.36	7.17	OR51S1	NM_001004758.1	mRNA	CDS	0	0	0	MM:62.82,BT:65.62,PT:99.08,OA:73.85	0
IP_192238	AltProt	Homo sapiens	30	3.44	7.02	OR51T1	NM_001004759.1	mRNA	CDS	0	0	0	PT:100	0
IP_192241	AltProt	Homo sapiens	59	6.4	5.91	OR51G2	NM_001005238.1	mRNA	CDS	0	0	5	RN:60.87,BT:79.66,PT:100,OA:77.97	5
[truncated: 2,647 more rows]
