# Supplementary material for: Potentiation of B2 receptor signaling by AltB2R, a newly identified alternative protein encoded in the human bradykinin B2 receptor gene
Source: J Biol Chem. 2021 Jan 23;296:100329. doi: 10.1016/j.jbc.2021.100329 (PMC7949122; doi:10.1016/j.jbc.2021.100329)
Supplement: Supplemental Table S3 [file mmc3.xlsx]

## Sheet: Table S3 Summary
Supplemental Table 3 | Primer Sequences. Sequences of the primers used to create the constructs used in the study are listed here, including the sequences of the gBlocks used.

## Sheet: Primer Sequences
Construct	Primer Name	Primer Sequence / gBlock	Template
B2RFlag	gBlock	GGATCCAAATGTTCTCTCCCTGGAAGATATCAATGTTTCTGTCTGTTCGTGAGGACTCCGTGCCCACCACGGCCTCTTTCAGCGCCGACATGCTCAATGTCACCTTGCAAGGGCCCACTCTTAACGGGACCTTTGCCCAGAGCAAATGCCCCCAAGTGGAGTGGCTGGGCTGGCTCAACACCATCCAGCCCCCCTTCCTCTGGGTGCTGTTCGTGCTGGCCACCCTAGAGAACATCTTTGTCCTCAGCGTCTTCTGCCTGCACAAGAGCAGCTGCACGGTGGCAGAGATCTACCTGGGGAACCTGGCCGCAGCAGACCTGATCCTGGCCTGCGGGCTGCCCTTCTGGGCCATCACCATCTCCAACAACTTCGACTGGCTCTTTGGGGAGACGCTCTGCC…	NA
B2R(HA)Flag	B2R(HA)_Fwd	ACCAGACTACGCCTGAGGGCCACAACGTCAC	B2RFlag
	B2R(HA)_Rev	ACGTCGTACGGATATCGCTGTACTCCTTCATGG
AltB2RHA	AltB2RHA_Fwd	CCACACTGGACTAGTGGATCCATGCCCCCAAGTGGAGTG	B2R(HA)Flag
	AltB2RHA_Rev	CTTGGTACCGAGCTCGGATCCTCAGGCGTAGTCTGGTACG
B2RFlag-VN	B2RFlag-Venus_Fwd	CACCACACTGGACTAGTGG	B2RFlag
	B2RFlag-Venus_Rev	GCCGGACCCAGAGCCGGATCCCTTATCGTCGTCATCCTTGTAATCC
B1RFlag-VC	B1R-Venus_Fwd	CACCACACTGGACTAGTGATGGCATCATCCTGGCCCCC	pCDH-CMV-B1r-Ef1-puro
	B1RFlag-Venus_Rev	GCCGGACCCAGAGCCGGATCCCTTATCGTCGTCATCCTTGTAATCATTCCGCCAGAAAAGTTGGAAGATTTCTTTCC
VC-AltB2RHA	Venus-AltB2RHA_Fwd	CTGGGTCCGGCTCTGGATCCATGCCCCCAAGTGGAGTG	AltB2RHA
	Venus-AltB2RHA_Rev	CTTGGTACCGAGCTCGTCAGGCGTAGTCTGGTACGTC
VN-AltB2RHA	Venus-AltB2RHA_Fwd	CTGGGTCCGGCTCTGGATCCATGCCCCCAAGTGGAGTG	AltB2RHA
	Venus-AltB2RHA_Rev	CTTGGTACCGAGCTCGTCAGGCGTAGTCTGGTACGTC
pVN-C	VN-C_Fwd	CCACACTGGACTAGTGGATCCGGCTCTGGGTCCGGC	Gifted vector
	VN-C_Rev	CTTGGTACCGAGCTCGTCACTCGATGTTGTGGCGG
pVC-N	VC-N_Fwd	CCACACTGGACTAGTGATGGCCGACAAGCAGAAGAAC	Gifted vector
	VC-N_Rev	CTTGGTACCGAGCTCGGATCCAGAGCCGGACCCAGAGCCACCCTTGTACAGCTCGTCCATG
AltB2RFlag	pLenti_AltB2R_Fwd	GACACCGACTCTAGAGGATCCATGCCCCCAAGTGGAGTG	AltB2R-3Flag
	pLenti_AltB2RFlag_Rev	CTGAATTCTGAACTAGTGTCACTTATCGTCGTCATCCTTGTAATCTTTG
B2R	B2R_Fwd	CCACACTGGACTAGTGGATCCATGTTCTCTCCCTGGAAGATATCAATG	B2RFlag
	B2R_Rev	CTTGGTACCGAGCTCGGATCCTCACTGTCTGCTCCCTGCCC
B2R(Ø)	B2RStop_Fwd	TGGGCTGGCTTAACACCATCC	B2R
	B2RStop_Rev	GCCACTCCACTTGGGGGC
AltB2R-3Flag	gBlock	CACCACACTGGACTAGTGGATCCAAATGCCCCCAAGTGGAGTGGCTGGGCTGGCTCAACACCATCCAGCCCCCCTTCCTCTGGGTGCTGTTCGTGCTGGCCACCCTAGAGAACATCTTTGTCCTCAGCGTCTTCTGCCTGCACAAGAGCAGCTGCACGGTGGCAGAGATCTACCTGGGGAACCTGGCCGCAGCAGACCTGATCCTGGCCTGCGGGCTGCCCTTCTGGGCCATCACCATCTCCAACAACTTCGACTGGCTCTTTGGGGAGACGCTCTGCCGCGTGGTGAATGCCATTATCTCCATGAACCTGTACAGCAGCATCTGTTTCCTGATGCTGGTGAGCATCGACCGCTACCTGGCCCTGGTGAAAACCATGTCCATGGGCCGGATGCGCGGCG…	NA
